# Supplementary material for: Identification of potentially deleterious mutations in gastric cancer using patient-derived xenograft models
Source: Front Genet. 2026 Jan 29;16:1571535. doi: 10.3389/fgene.2025.1571535 (PMC12895051; doi:10.3389/fgene.2025.1571535)
Supplement: Supplementary file 1 [file Supplementaryfile1.zip]

Archive with 11 entries (10 files):
- 20260103_SupMaterial/
- 20260103_SupMaterial/Supplementary Figure S1.pdf
- 20260103_SupMaterial/Supplementary Figure S2.pdf
- 20260103_SupMaterial/Supplementary Figure S3.pdf
- 20260103_SupMaterial/Supplementary Table S1.XLSX
- 20260103_SupMaterial/Supplementary Table S2.XLSX
- 20260103_SupMaterial/Supplementary Table S3.XLSX
- 20260103_SupMaterial/Supplementary Table S4.XLSX
- 20260103_SupMaterial/Supplementary Table S5.XLSX
- 20260103_SupMaterial/Supplementary Table S6.XLSX
- 20260103_SupMaterial/~$Supplementary Table S2.XLSX
