# Supplementary material for: Identification of potentially deleterious mutations in gastric cancer using patient-derived xenograft models
Source: Front Genet. 2026 Jan 29;16:1571535. doi: 10.3389/fgene.2025.1571535 (PMC12895051; doi:10.3389/fgene.2025.1571535)
Supplement: Supplementary file 1 [file Supplementaryfile1.zip › 20260103_SupMaterial/Supplementary Table S1.XLSX]

## Sheet: Sheet1
Supplementary Table S1. The 559 cancer-related genes panel
Symbol	Chromossome region	Description
ABCB1	Chr7: 87,503,017 - 87,713,295	ATP binding cassette subfamily B member 1
ABCB11	Chr2: 168,915,390 - 169,031,324	ATP binding cassette subfamily B member 11
ABCC2	Chr10: 99,782,640 - 99,852,594	ATP binding cassette subfamily C member 2
ABCC4	Chr13: 95,019,835 - 95,301,451	ATP binding cassette subfamily C member 4 (PEL blood group)
ABL1	Chr9: 130,713,043 - 130,887,675	ABL proto-oncogene 1, non-receptor tyrosine kinase
ABL2	Chr1: 179,099,330 - 179,229,677	ABL proto-oncogene 2, non-receptor tyrosine kinase
ACSL3	Chr2: 222,861,036 - 222,944,639	acyl-CoA synthetase long chain family member 3
ACVR1B	Chr12: 51,951,699 - 51,997,078	activin A receptor type 1B
ACVR2A	Chr2: 147,844,517 - 147,930,822	activin A receptor type 2A
ADAMTS20	Chr12: 43,352,763 - 43,552,203	ADAM metallopeptidase with thrombospondin type 1 motif 20
ADGRB3	Chr6: 68,635,282 - 69,389,506	adhesion G protein-coupled receptor B3
AFF1	Chr4: 86,935,011 - 87,141,039	ALF transcription elongation factor 1
AFF3	Chr2: 99,545,419 - 100,142,590	ALF transcription elongation factor 3
AKAP9	Chr7: 91,940,862 - 92,110,673	A-kinase anchoring protein 9
AKT1	Chr14: 104,769,349 - 104,795,748	AKT serine/threonine kinase 1
AKT2	Chr19: 40,230,317 - 40,285,345	AKT serine/threonine kinase 2
AKT3	Chr1: 243,488,233 - 243,851,079	AKT serine/threonine kinase 3
ALK	Chr2: 29,192,774 - 29,921,586	ALK receptor tyrosine kinase
APC	Chr5: 112,707,498 - 112,846,239	APC regulator of WNT signaling pathway
AR	ChrX: 67,544,021 - 67,730,619	androgen receptor
ARID1A	Chr1: 26,696,015 - 26,782,104	AT-rich interaction domain 1A
ARID1B	Chr6: 156,776,026 - 157,210,779	AT-rich interaction domain 1B
ARID2	Chr12: 45,729,706 - 45,908,037	AT-rich interaction domain 2
ARNT	Chr1: 150,809,713 - 150,876,599	aryl hydrocarbon receptor nuclear translocator
ASXL1	Chr20: 32,358,331 - 32,439,319	ASXL transcriptional regulator 1
ATF1	Chr12: 50,763,459 - 50,821,162	glial cell derived neurotrophic factor
ATM	Chr11: 108,223,067 - 108,369,102	ATM serine/threonine kinase
ATR	Chr3: 142,449,235 - 142,578,733	ATR serine/threonine kinase
ATRX	ChrX: 77,504,880 - 77,786,216	ATRX chromatin remodeler
AURKA	Chr20: 56,369,390 - 56,392,215	aurora kinase A
AURKB	Chr17: 8,204,731 - 8,210,575	aurora kinase B
AURKC	Chr19: 57,231,023 - 57,235,548	aurora kinase C
AXIN1	Chr16: 287,440 - 352,723	axin 1
AXIN2	Chr17: 65,528,563 - 65,561,648	axin 2
AXL	Chr19: 41,219,223 - 41,261,766	AXL receptor tyrosine kinase
B2M	Chr15: 44,711,517 - 44,718,145	beta-2-microglobulin
BAP1	Chr3: 52,401,008 - 52,410,008	BRCA1 associated protein 1
BCL10	Chr1: 85,265,776 - 85,276,632	BCL10 immune signaling adaptor
BCL11A	Chr2: 60,450,520 - 60,553,924	BCL11 transcription factor A
BCL11B	Chr14: 99,169,287 - 99,272,197	BCL11 transcription factor B
BCL2	Chr18: 63,123,346 - 63,320,090	BCL2 apoptosis regulator
BCL2L1	Chr20: 31,664,452 - 31,723,963	BCL2 like 1
BCL2L2	Chr14: 23,306,833 - 23,311,751	BCL2 like 2
BCL3	Chr19: 44,747,705 - 44,760,044	BCL3 transcription coactivator
BCL6	Chr3: 187,721,377 - 187,745,468	BCL6 transcription repressor
BCL9	Chr1: 147,541,501 - 147,626,216	BCL9 transcription coactivator
BCOR	ChrX: 40,051,246 - 40,177,329	BCL6 corepressor
BCR	Chr22: 23,180,509 - 23,318,037	BCR activator of RhoGEF and GTPase
BIRC2	Chr11: 102,347,214 - 102,378,670	baculoviral IAP repeat containing 2
BIRC3	Chr11: 102,317,484 - 102,339,403	baculoviral IAP repeat containing 3
BIRC5	Chr17: 78,214,253 - 78,225,635	baculoviral IAP repeat containing 5
BLM	Chr15: 90,717,346 - 90,816,166	BLM RecQ like helicase
BLNK	Chr10: 96,189,171 - 96,271,569	B cell linker
BMPR1A	Chr10: 86,755,763 - 86,932,844	bone morphogenetic protein receptor type 1A
BRAF	Chr7: 140,713,328 - 140,924,929	B-Raf proto-oncogene, serine/threonine kinase
BRCA1	Chr17: 43,044,295 - 43,170,327	BRCA1 DNA repair associated
BRCA2	Chr13: 32,315,508 - 32,400,268	BRCA2 DNA repair associated
BRD3	Chr9: 134,030,305 - 134,068,548	bromodomain containing 3
BRIP1	Chr17: 61,679,139 - 61,863,528	BRCA1 interacting helicase 1
BTK	ChrX: 101,349,450 - 101,390,796	Bruton tyrosine kinase
BUB1B	Chr15: 40,161,069 - 40,221,123	BUB1 mitotic checkpoint serine/threonine kinase B
C2orf44(WDCP)	Chr2: 24,029,347 - 24,047,391	WD repeat and coiled coil containing
C8orf34	Chr8: 68,330,373 - 68,819,023	chromosome 8 open reading frame 34
CANT1	Chr17: 78,991,716 - 79,009,764	calcium activated nucleotidase 1
CARD11	Chr7: 2,906,142 - 3,043,867	caspase recruitment domain family member 11
CASC5(KNL1)	Chr15: 40,594,249 - 40,664,342	kinetochore scaffold 1
CASP8	Chr2: 201,233,463 - 201,287,711	caspase 8
CBL	Chr11: 119,206,339 - 119,308,149	Cbl proto-oncogene
CBR3	Chr21: 36,135,079 - 36,146,562	carbonyl reductase 3
CCDC6	Chr10: 59,788,747 - 59,906,556	coiled-coil domain containing 6
CCND1	Chr11: 69,641,156 - 69,654,474	cyclin D1
CCND2	Chr12: 4,273,762 - 4,305,353	cyclin D2
CCNE1	Chr19: 29,811,991 - 29,824,312	cyclin E1
CD74	Chr5: 150,401,639 - 150,412,910	CD74 molecule
CD79A	Chr19: 41,877,279 - 41,881,372	CD79a molecule
CD79B	Chr17: 63,928,740 - 63,932,331	CD79b molecule
CDA	Chr1: 20,589,097 - 20,618,903	cytidine deaminase
CDC73	Chr1: 193,122,031 - 193,254,815	cell division cycle 73
CDH1	Chr16: 68,737,292 - 68,835,537	cadherin 1
CDH11	Chr16: 64,943,753 - 65,123,744	cadherin 11
CDH2	Chr18: 27,932,879 - 28,177,130	cadherin 2
CDH20	Chr18: 61,333,430 - 61,555,779	protocadherin gamma subfamily B, 4
CDH5	Chr16: 66,366,691 - 66,404,784	cadherin 5
CDK12	Chr17: 39,461,486 - 39,567,559	cyclin dependent kinase 12
CDK4	Chr12: 57,747,727 - 57,752,310	cyclin dependent kinase 4
CDK6	Chr7: 92,604,921 - 92,836,573	cyclin dependent kinase 6
CDK8	Chr13: 26,254,129 - 26,405,238	cyclin dependent kinase 8
CDKN1B	Chr12: 12,717,368 - 12,722,369	cyclin dependent kinase inhibitor 1B
CDKN2A	Chr9: 21,967,752 - 21,995,324	cyclin dependent kinase inhibitor 2A
CDKN2B	Chr9: 22,002,903 - 22,009,313	cyclin dependent kinase inhibitor 2B
CDKN2C	Chr1: 50,968,706 - 50,974,634	cyclin dependent kinase inhibitor 2C
CEBPA	Chr19: 33,299,934 - 33,302,534	CCAAT enhancer binding protein alpha
CHD7	Chr8: 60,678,740 - 60,868,028	chromodomain helicase DNA binding protein 7
CHEK1	Chr11: 125,625,136 - 125,681,124	checkpoint kinase 1
CHEK2	Chr22: 28,687,743 - 28,741,834	checkpoint kinase 2
CHIC2	Chr4: 54,009,789 - 54,091,879	cysteine rich hydrophobic domain 2
CIC	Chr19: 42,268,530 - 42,295,796	capicua transcriptional repressor
CKS1B	Chr1: 154,974,681 - 154,979,251	CDC28 protein kinase regulatory subunit 1B
CMPK1	Chr1: 47,333,790 - 47,378,839	cytidine/uridine monophosphate kinase 1
COL1A1	Chr17: 50,184,101 - 50,201,631	collagen type I alpha 1 chain
COL7A1	Chr3: 48,564,073 - 48,595,329	collagen type VII alpha 1 chain
CRBN	Chr3: 3,149,633 - 3,179,717	cereblon
CREB1	Chr2: 207,529,962 - 207,605,988	cAMP responsive element binding protein 1
CREBBP	Chr16: 3,725,054 - 3,880,713	CREB binding protein
CRKL	Chr22: 20,917,407 - 20,953,747	CRK like proto-oncogene, adaptor protein
CRLF2	ChrX: 1,190,490 - 1,212,649	cytokine receptor like factor 2
CRTC1	Chr19: 18,683,680 - 18,782,333	CREB regulated transcription coactivator 1
CSF1R	Chr5: 150,053,295 - 150,113,365	colony stimulating factor 1 receptor
CSF3R	Chr1: 36,466,043 - 36,483,314	colony stimulating factor 3 receptor
CSMD3	Chr8: 112,222,928 - 113,436,939	CUB and Sushi multiple domains 3
CTNNA1	Chr5: 138,753,425 - 138,935,034	catenin alpha 1
CTNNB1	Chr3: 41,199,505 - 41,240,443	catenin beta 1
CUL4A	Chr13: 113,208,193 - 113,267,108	cullin 4A
CUX1	Chr7: 101,816,007 - 102,283,958	cut like homeobox 1
CYLD	Chr16: 50,742,086 - 50,801,935	CYLD lysine 63 deubiquitinase
CYP19A1	Chr15: 51,208,057 - 51,338,596	cytochrome P450 family 19 subfamily A member 1
CYP2A6	Chr19: 40,843,541 - 40,850,447	cytochrome P450 family 2 subfamily A member 6
CYP2B6	Chr19: 40,991,282 - 41,018,398	cytochrome P450 family 2 subfamily B member 6
CYP2C19	Chr10: 94,762,681 - 94,855,547	cytochrome P450 family 2 subfamily C member 19
CYP2C9	Chr10: 94,938,658 - 94,990,091	cytochrome P450 family 2 subfamily C member 9
CYP2D6	Chr22: 42,126,499 - 42,130,810	cytochrome P450 family 2 subfamily D member 6
DAXX	Chr6: 33,318,558 - 33,322,959	death domain associated protein
DCC	Chr18: 52,340,197 - 53,535,899	DCC netrin 1 receptor
DDB2	Chr11: 47,214,454 - 47,239,217	damage specific DNA binding protein 2
DDIT3	Chr12: 57,516,588 - 57,520,517	DNA damage inducible transcript 3
DDR1	Chr6: 30,880,970 - 30,900,156	discoidin domain receptor tyrosine kinase 1
DDR2	Chr1: 162,630,863 - 162,787,405	discoidin domain receptor tyrosine kinase 2
DDX3X	ChrX: 41,333,308 - 41,364,472	DEAD-box helicase 3 X-linked
DEK	Chr6: 18,223,860 - 18,264,530	DEK proto-oncogene
DHFR	Chr5: 80,626,226 - 80,654,983	dihydrofolate reductase
DICER1	Chr14: 95,086,228 - 95,158,010	dicer 1, ribonuclease III
DIS3L2	Chr2: 231,961,713 - 232,344,350	DIS3 like 3'-5' exoribonuclease 2
DKC1	ChrX: 154,762,864 - 154,777,689	dyskerin pseudouridine synthase 1
DNMT1	Chr19: 10,133,346 - 10,194,953	DNA methyltransferase 1
DNMT3A	Chr2: 25,227,874 - 25,342,590	DNA methyltransferase 3 alpha
DOCK8	Chr9: 211,257 - 465,255	dedicator of cytokinesis 8
DPYD	Chr1: 97,077,743 - 97,921,059	dihydropyrimidine dehydrogenase
DST	Chr6: 56,457,996 - 56,954,830	dystonin
EGFR	Chr7: 55,019,017 - 55,211,628	epidermal growth factor receptor
EIF3E	Chr8: 108,201,216 - 108,248,717	eukaryotic translation initiation factor 3 subunit E
ELANE	Chr19: 852,303 - 856,243	elastase, neutrophil expressed
EML4	Chr2: 42,169,353 - 42,332,548	EMAP like 4
EP300	Chr22: 41,092,592 - 41,180,077	E1A binding protein p300
EP400	Chr12: 131,949,942 - 132,080,460	E1A binding protein p400
EPHA3	Chr3: 89,107,621 - 89,482,134	EPH receptor A3
EPHA7	Chr6: 93,240,020 - 93,419,559	EPH receptor A7
EPHB1	Chr3: 134,795,260 - 135,260,467	EPH receptor B1
EPHB4	Chr7: 100,802,565 - 100,827,523	EPH receptor B4
EPHB6	Chr7: 142,855,076 - 142,871,093	EPH receptor B6
ERBB2	Chr17: 39,688,094 - 39,728,658	erb-b2 receptor tyrosine kinase 2
ERBB3	Chr12: 56,080,108 - 56,103,505	erb-b2 receptor tyrosine kinase 3
ERBB4	Chr2: 211,375,717 - 212,538,802	erb-b2 receptor tyrosine kinase 4
ERCC1	Chr19: 45,407,334 - 45,451,547	ERCC excision repair 1, endonuclease non-catalytic subunit
ERCC2	Chr19: 45,349,837 - 45,370,573	ERCC excision repair 2, TFIIH core complex helicase subunit
ERCC3	Chr2: 127,257,290 - 127,294,144	ERCC excision repair 3, TFIIH core complex helicase subunit
ERCC4	Chr16: 13,920,154 - 13,952,348	ERCC excision repair 4, endonuclease catalytic subunit
ERCC5	Chr13: 102,846,032 - 102,875,995	ERCC excision repair 5, endonuclease
ERG	Chr21: 38,367,261 - 38,661,783	ETS transcription factor ERG
ESR1	Chr6: 151,656,672 - 152,129,619	Description:estrogen receptor 1
ESR2	Chr14: 64,226,707 - 64,338,613	estrogen receptor 2
ETS1	Chr11: 128,458,765 - 128,587,558	ETS proto-oncogene 1, transcription factor
ETV1	Chr7: 13,891,229 - 13,991,425	ETS variant transcription factor 1
ETV4	Chr17: 43,527,846 - 43,546,340	ETS variant transcription factor 4
ETV5	Chr3: 186,046,314 - 186,109,089	ETS variant transcription factor 5
ETV6	Chr12: 11,649,674 - 11,895,377	ETS variant transcription factor 6
EWSR1	Chr22: 29,268,268 - 29,300,521	EWS RNA binding protein 1
EXT1	Chr8: 117,794,490 - 118,111,826	exostosin glycosyltransferase 1
EXT2	Chr11: 44,095,678 - 44,251,962	exostosin glycosyltransferase 2
EZH2	Chr7: 148,807,383 - 148,884,291	enhancer of zeste 2 polycomb repressive complex 2 subunit
EZR	Chr6: 158,765,748 - 158,819,368	ezrin
FAH	Chr15: 80,152,789 - 80,186,949	FA complementation group A
FAM123B(AMER1)	ChrX: 64,185,117 - 64,205,708	APC membrane recruitment protein 1
FAM46C(TENT5C)	Chr1: 117,606,048 - 117,628,389	terminal nucleotidyltransferase 5C
FANCA	Chr16: 89,737,549 - 89,816,647	FA complementation group A
FANCC	Chr9: 95,099,054 - 95,317,709	FA complementation group C
FANCD2	Chr3: 10,026,437 - 10,101,932	FA complementation group D2
FANCF	Chr11: 22,622,533 - 22,625,823	FA complementation group F
FANCG	Chr9: 35,073,839 - 35,079,942	FA complementation group G
FAS	Chr10: 88,964,050 - 89,017,059	Fas cell surface death receptor
FBXO7	Chr22: 32,474,811 - 32,498,829	F-box protein 7
FBXW7	Chr4: 152,320,544 - 152,536,092	F-box and WD repeat domain containing 7
FCGR3A	Chr1: 161,541,759 - 161,550,737	Fc gamma receptor IIIa
FGFR1	Chr8: 38,411,143 - 38,468,635	fibroblast growth factor receptor 1
FGFR2	Chr10: 121,478,330 - 121,598,458	fibroblast growth factor receptor 2
FGFR3	Chr4: 1,793,293 - 1,808,867	fibroblast growth factor receptor 3
FGFR4	Chr5: 177,086,915 - 177,098,144	fibroblast growth factor receptor 4
FH	Chr1: 241,497,603 - 241,519,755	complement factor H
FLCN	Chr17: 17,212,212 - 17,237,330	folliculin
FLI1	Chr11: 128,685,351 - 128,813,267	Fli-1 proto-oncogene, ETS transcription factor
FLT1	Chr13: 28,300,346 - 28,495,128	fms related receptor tyrosine kinase 1
FLT3	Chr13: 28,003,274 - 28,100,576	fms related receptor tyrosine kinase 3
FLT4	Chr5: 180,601,506 - 180,650,298	fms related receptor tyrosine kinase 4
FN1	Chr2: 215,360,865 - 215,436,068	fibronectin 1
FOXA1	Chr14: 37,589,552 - 37,595,249	forkhead box A1
FOXL2	Chr20: 22,580,998 - 22,585,490	forkhead box A2
FOXO1	Chr13: 40,555,667 - 40,666,641	forkhead box O1
FOXO3	Chr6: 108,559,825 - 108,684,774	forkhead box O3
FOXO4	ChrX: 71,095,851 - 71,103,532	forkhead box O4
FOXP1	Chr3: 70,954,708 - 71,583,978	forkhead box P1
FOXP4	Chr6: 41,546,381 - 41,602,384	forkhead box P4
FSTL5	Chr4: 161,383,897 - 162,164,000	follistatin like 5
FUBP1	Chr1: 77,944,055 - 77,979,501	far upstream element binding protein 1
FZR1	Chr19: 3,506,311 - 3,538,334	fizzy and cell division cycle 20 related 1
G6PD	ChrX: 154,531,390 - 154,547,569	glucose-6-phosphate dehydrogenase
GATA1	ChrX: 48,786,590 - 48,794,311	GATA binding protein 1
GATA2	Chr3: 128,479,422 - 128,493,201	GATA binding protein 2
GATA3	Chr10: 8,045,333 - 8,075,198	GATA binding protein 3
GBA1	Chr1: 155,234,452 - 155,244,627	glucosylceramidase beta 1
GDNF	Chr5: 37,812,677 - 37,840,041	glial cell derived neurotrophic factor
GJB2	Chr13: 20,187,470 - 20,192,938	gap junction protein beta 2
GNA11	Chr19: 3,094,362 - 3,123,999	G protein subunit alpha 11
GNAQ	Chr9: 77,716,097 - 78,031,811	G protein subunit alpha q
GNAS	Chr20: 58,839,748 - 58,911,192	GNAS complex locus
GPC3	ChrX: 133,535,745 - 133,985,594	glypican 3
GPR124(ADGRA2)	Chr8: 37,796,883 - 37,844,896	adhesion G protein-coupled receptor A2
GRIN2A	Chr16: 9,753,404 - 10,182,908	glutamate ionotropic receptor NMDA type subunit 2A
GRM8	Chr7: 126,438,598 - 127,252,941	glutamate metabotropic receptor 8
GSTP1	Chr11: 67,583,812 - 67,586,653	glutathione S-transferase pi 1
GUCY1A2	Chr11: 106,674,019 - 107,018,476	guanylate cyclase 1 soluble subunit alpha 2
GUCY2F	ChrX: 109,372,906 - 109,482,086	guanylate cyclase 2F, retinal
H3F3A	Chr1: 226,061,831 - 226,072,019	Description:H3.3 histone A
HCAR1	Chr12: 122,726,076 - 122,730,844	hydroxycarboxylic acid receptor 1
HFE	Chr6: 26,087,429 - 26,098,343	homeostatic iron regulator
HIF1A	Chr14: 61,695,513 - 61,748,258	hypoxia inducible factor 1 subunit alpha
HIST1H3B(H3C2)	Chr6: 26,031,589 - 26,032,099	H3 clustered histone 1
HLF	Chr17: 55,264,960 - 55,325,187	endothelial PAS domain protein 1
HMBS	Chr11: 119,084,881 - 119,093,549	hydroxymethylbilane synthase
HNF1A	Chr12: 120,978,543 - 121,002,512	HNF1 homeobox A
HOOK3	Chr8: 42,896,978 - 43,030,535	hook microtubule tethering protein 3
HRAS	Chr11: 532,242 - 535,576	HRas proto-oncogene, GTPase
HSP90AA1	Chr14: 102,080,742 - 102,139,749	heat shock protein 90 alpha family class A member 1
HSP90AB1	Chr6: 44,246,194 - 44,253,883	heat shock protein 90 alpha family class B member 1
IDH1	Chr2: 208,236,227 - 208,255,071	isocitrate dehydrogenase (NADP(+)) 1
IDH2	Chr15: 90,083,045 - 90,102,468	isocitrate dehydrogenase (NADP(+)) 2
IGF1R	Chr15: 98,648,539 - 98,964,530	insulin like growth factor 1 receptor
IGF2	Chr11: 2,129,117 - 2,149,566	insulin like growth factor 2
IGF2R	Chr6: 159,969,082 - 160,111,504	insulin like growth factor 2 receptor
IKBKB	Chr8: 42,271,302 - 42,332,460	inhibitor of nuclear factor kappa B kinase subunit beta
IKBKE	Chr1: 206,470,476 - 206,496,889	inhibitor of nuclear factor kappa B kinase subunit epsilon
IKZF1	Chr7: 50,303,455 - 50,405,101	IKAROS family zinc finger 1
IL2	Chr4: 122,451,470 - 122,456,725	interleukin 2
IL21R	Chr16: 27,402,174 - 27,452,042	interleukin 21 receptor
IL2RA	Chr10: 6,010,689 - 6,062,367	interleukin 2 receptor subunit alpha
IL2RB	Chr22: 37,125,838 - 37,175,118	interleukin 2 receptor subunit beta
IL2RG	ChrX: 71,107,404 - 71,111,577	interleukin 2 receptor subunit gamma
IL6ST	Chr5: 55,935,095 - 55,994,963	interleukin 6 cytokine family signal transducer
IL7R	Chr5: 35,856,891 - 35,879,603	interleukin 7 receptor
ING4	Chr12: 6,650,301 - 6,663,119	inhibitor of growth family member 4
INPP4B	Chr4: 142,023,160 - 142,846,535	inositol polyphosphate-4-phosphatase type II B
IRF4	Chr6: 391,752 - 411,443	interferon regulatory factor 4
IRS2	Chr13: 109,752,695 - 109,786,583	insulin receptor substrate 2
ITGA10	Chr1: 145,891,208 - 145,910,050	integrin subunit alpha 10
ITGA9	Chr3: 37,452,141 - 37,823,507	integrin subunit alpha 9
ITGB2	Chr21: 44,885,953 - 44,928,815	integrin subunit beta 2
ITGB3	Chr17: 47,253,827 - 47,313,743	integrin subunit beta 3
ITK	Chr5: 157,180,840 - 157,255,185	IL2 inducible T cell kinase
JAK1	Chr1: 64,833,229 - 65,067,746	Janus kinase 1
JAK2	Chr9: 4,984,390 - 5,129,948	Janus kinase 2
JAK3	Chr19: 17,824,782 - 17,847,982	Janus kinase 3
JUN	Chr1: 58,780,791 - 58,784,047	Jun proto-oncogene, AP-1 transcription factor subunit
KAT6A	Chr8: 41,929,479 - 42,051,987	lysine acetyltransferase 6A
KAT6B	Chr10: 74,824,936 - 75,032,624	lysine acetyltransferase 6B
KDM5C	ChrX: 53,176,277 - 53,225,207	lysine demethylase 5C
KDM6A	Chr12: 280,057 - 389,320	lysine demethylase 5A
KDR	Chr4: 55,078,481 - 55,125,595	kinase insert domain receptor
KEAP1	Chr19: 10,486,125 - 10,503,356	kelch like ECH associated protein 1
KIF5B	Chr10: 32,009,015 - 32,056,425	kinesin family member 5B
KIT	Chr4: 54,657,957 - 54,740,715	KIT proto-oncogene, receptor tyrosine kinase
KLF4	Chr9: 107,484,852 - 107,489,769	KLF transcription factor 4
KLF6	Chr10: 3,775,996 - 3,785,209	KLF transcription factor 6
KMT2A	Chr11: 118,436,492 - 118,526,832	lysine methyltransferase 2A
KMT2D	Chr12: 49,018,978 - 49,060,794	lysine methyltransferase 2D
KRAS	Chr12: 25,205,246 - 25,250,929	KRAS proto-oncogene, GTPase
LAMA2	Chr6: 128,883,138 - 129,516,566	laminin subunit alpha 2
LAMP1	Chr13: 113,297,239 - 113,323,672	lysosomal associated membrane protein 1
LCK	Chr1: 32,251,265 - 32,286,165	LCK proto-oncogene, Src family tyrosine kinase
LIFR	Chr5: 38,474,668 - 38,608,403	LIF receptor subunit alpha
LPHN3(ADGRL3)	Chr4: 61,200,326 - 62,078,335	adhesion G protein-coupled receptor L3
LPP	Chr3: 188,153,021 - 188,890,671	LIM domain containing preferred translocation partner in lipoma
LRIG3	Chr12: 58,872,155 - 58,920,504	leucine rich repeats and immunoglobulin like domains 3
LRP1B	Chr2: 140,231,423 - 142,131,016	LDL receptor related protein 1B
LTF	Chr3: 46,435,645 - 46,485,234	lactotransferrin
LTK	Chr15: 41,503,637 - 41,513,827	leukocyte receptor tyrosine kinase
MAF	Chr16: 79,202,622 - 79,600,737	MAF bZIP transcription factor
MAFB	Chr20: 40,685,848 - 40,689,236	MAF bZIP transcription factor B
MAGEA1	ChrX: 153,179,284 - 153,183,880	MAGE family member A1
MAGI1	Chr3: 65,353,526 - 66,038,918	membrane associated guanylate kinase, WW and PDZ domain containing 1
MALT1	Chr18: 58,671,465 - 58,754,477	MALT1 paracaspase
MAML2	Chr11: 95,976,598 - 96,343,195	CREB regulated transcription coactivator 1
MAP2K1	Chr15: 66,386,912 - 66,491,544	mitogen-activated protein kinase kinase 1
MAP2K2	Chr19: 4,090,321 - 4,124,122	mitogen-activated protein kinase kinase 2
MAP2K4	Chr17: 12,020,877 - 12,143,828	mitogen-activated protein kinase kinase 4
MAP3K1	Chr15: 66,386,912 - 66,491,544	mitogen-activated protein kinase kinase 1
MAP3K7	Chr6: 90,513,579 - 90,587,072	mitogen-activated protein kinase kinase kinase 7
MAPK1	Chr22: 21,759,657 - 21,867,680	mitogen-activated protein kinase 1
MAPK8	Chr10: 48,306,677 - 48,439,360	mitogen-activated protein kinase 8
MARK1	Chr1: 220,528,136 - 220,664,461	microtubule affinity regulating kinase 1
MARK4	Chr19: 45,251,271 - 45,305,284	microtubule affinity regulating kinase 4
MAX	Chr14: 65,006,101 - 65,102,695	MYC associated factor X
MBD1	Chr18: 50,266,885 - 50,281,767	methyl-CpG binding domain protein 1
MCL1	Chr1: 150,574,558 - 150,579,610	MCL1 apoptosis regulator, BCL2 family member
MDM2	Chr12: 68,808,172 - 68,850,686	MDM2 proto-oncogene
MDM4	Chr1: 204,516,406 - 204,558,120	MDM4 regulator of p53
MED12	ChrX: 71,118,596 - 71,142,450	mediator complex subunit 12
MED13	Chr17: 61,942,605 - 62,065,278	mediator complex subunit 13
MEN1	Chr11: 64,803,516 - 64,811,294	menin 1
MET	Chr7: 116,672,196 - 116,798,377	MET proto-oncogene, receptor tyrosine kinase
MITF	Chr3: 69,739,464 - 69,968,332	melanocyte inducing transcription factor
MLH1	Chr3: 36,993,466 - 37,050,846	mutL homolog 1
MLL3(KMT2C)	Chr7: 152,134,925 - 152,436,003	lysine methyltransferase 2C
MLLT10	Chr10: 21,533,756 - 21,743,630	MLLT10 histone lysine methyltransferase DOT1L cofactor
MMP2	Chr16: 55,478,830 - 55,506,691	matrix metallopeptidase 2
MN1	Chr22: 27,748,277 - 27,801,756	MN1 proto-oncogene, transcriptional regulator
MPL	Chr1: 43,337,818 - 43,354,466	MPL proto-oncogene, thrombopoietin receptor
MRE11A	Chr11: 94,415,570 - 94,512,412	MRE11 homolog, double strand break repair nuclease
MSH2	Chr2: 47,403,067 - 47,709,830	mutS homolog 2
MSH6	Chr2: 47,783,145 - 47,810,101	mutS homolog 6
MST1R	Chr3: 49,887,002 - 49,903,873	macrophage stimulating 1 receptor
MTAP	Chr9: 21,802,636 - 21,941,115	methylthioadenosine phosphorylase
MTHFR	Chr1: 11,785,723 - 11,805,964	methylenetetrahydrofolate reductase
MTOR	Chr1: 11,106,535 - 11,262,551	mechanistic target of rapamycin kinase
MTR	Chr1: 236,795,281 - 236,903,981	5-methyltetrahydrofolate-homocysteine methyltransferase
MTRR	Chr5: 7,850,859 - 7,901,113	5-methyltetrahydrofolate-homocysteine methyltransferase reductase
MUC1	Chr1: 155,185,824 - 155,192,915	mucin 1, cell surface associated
MUTYH	Chr1: 45,329,242 - 45,340,440	mutY DNA glycosylase
MYB	Chr6: 135,181,308 - 135,219,172	MYB proto-oncogene, transcription factor
MYC	Chr8: 127,735,434 - 127,742,951 (+)	MYC proto-oncogene, bHLH transcription factor
MYCL	Chr1: 39,895,428 - 39,901,917	MYCL proto-oncogene, bHLH transcription factor
MYCN	Chr2: 15,940,550 - 15,947,004	MYCN proto-oncogene, bHLH transcription factor
MYD88	Chr3: 38,138,661 - 38,143,022	MYD88 innate immune signal transduction adaptor
MYH11	Chr16: 15,703,135 - 15,857,028	myosin heavy chain 11
MYH9	Chr22: 36,281,280 - 36,387,967	myosin heavy chain 9
NBN	Chr8: 89,933,331 - 89,984,667	nibrin
NCOA1	Chr2: 24,491,254 - 24,770,702	nuclear receptor coactivator 1
NCOA2	Chr8: 70,109,782 - 70,456,446	nuclear receptor coactivator 2
NCOA4	Chr10: 46,005,088 - 46,030,623	nuclear receptor coactivator 4
NCOR1	Chr17: 16,029,157 - 16,215,534	nuclear receptor corepressor 1
NELL2	Chr12: 44,508,275 - 44,921,848	neural EGFL like 2
NF1	Chr17: 31,094,927 - 31,377,677	neurofibromin 1
NF2	Chr22: 29,603,556 - 29,698,600	NF2, moesin-ezrin-radixin like (MERLIN) tumor suppressor
NFE2L2	Chr2: 177,230,303 - 177,264,727	NFE2 like bZIP transcription factor 2
NFKB1	Chr4: 102,501,359 - 102,617,302	nuclear factor kappa B subunit 1
NFKB2	Chr10: 102,394,110 - 102,402,529	nuclear factor kappa B subunit 2
NIN	Chr14: 50,719,763 - 50,831,503	ninein
NKX2-1	Chr14: 36,516,397 - 36,520,232	NK2 homeobox 1
NLRP1	Chr17: 5,501,396 - 5,584,509	NLR family pyrin domain containing 1
NME1	Chr17: 51,153,559 - 51,162,168	NME/NM23 nucleoside diphosphate kinase 1
NOTCH1	Chr9: 136,494,433 - 136,546,048	notch receptor 1
NOTCH2	Chr1: 119,911,553 - 120,069,662	notch receptor 2
NOTCH4	Chr6: 32,194,843 - 32,224,067	notch receptor 4
NPM1	Chr5: 171,387,116 - 171,410,900	nucleophosmin 1
NRAS	Chr1: 114,704,469 - 114,716,771	NRAS proto-oncogene, GTPase
NRG1	Chr8: 31,639,245 - 32,774,046	neuregulin 1
NSD1	Chr5: 177,131,798 - 177,300,213	nuclear receptor binding SET domain protein 1
NTRK1	Chr1: 156,815,750 - 156,881,850	neurotrophic receptor tyrosine kinase 1
NTRK3	Chr15: 87,859,751 - 88,256,739	neurotrophic receptor tyrosine kinase 3
NUMA1	Chr11: 72,002,864 - 72,080,542	nuclear mitotic apparatus protein 1
NUP214	Chr9: 131,125,586 - 131,234,663	nucleoporin 214
NUP98	Chr11: 3,675,010 - 3,797,554	nucleoporin 98 and 96 precursor
PAK3	ChrX: 110,944,397 - 111,227,361	Rho guanine nucleotide exchange factor 7
PALB2	Chr16: 23,603,165 - 23,641,310	partner and localizer of BRCA2
PARP1	Chr1: 226,360,691 - 226,408,093	poly(ADP-ribose) polymerase 1
PAX3	Chr2: 222,199,887 - 222,298,998	paired box 3
PAX5	Chr9: 36,833,269 - 37,034,268	paired box 5
PAX7	Chr1: 18,630,846 - 18,748,866	paired box 7
PAX8	Chr2: 113,215,997 - 113,278,921	paired box 8
PBRM1	Chr3: 52,545,367 - 52,685,913	polybromo 1
PBX1	Chr1: 164,559,184 - 164,886,047	PBX homeobox 1
PDE4DIP	Chr1: 148,808,434 - 149,033,016	phosphodiesterase 4D interacting protein
PDGFB	Chr22: 39,223,359 - 39,244,982	platelet derived growth factor subunit B
PDGFRA	Chr4: 54,229,293 - 54,298,245	platelet derived growth factor receptor alpha
PDGFRB	Chr5: 150,113,839 - 150,155,845	platelet derived growth factor receptor beta
PER1	Chr17: 8,140,472 - 8,152,404	period circadian regulator 1
PGAP3	Chr17: 39,671,122 - 39,688,057	post-GPI attachment to proteins phospholipase 3
PHF6	ChrX: 134,373,312 - 134,428,790	PHD finger protein 6
PHOX2B	Chr4: 41,744,082 - 41,748,725	paired like homeobox 2B
PIK3C2B	Chr1: 204,422,633 - 204,494,805	phosphatidylinositol-4-phosphate 3-kinase catalytic subunit type 2 beta
PIK3CA	Chr3: 179,148,126 - 179,240,093	phosphatidylinositol-4,5-bisphosphate 3-kinase catalytic subunit alpha
PIK3CB	Chr3: 138,652,698 - 138,834,928	phosphatidylinositol-4,5-bisphosphate 3-kinase catalytic subunit beta
PIK3CD	Chr1: 9,627,258 - 9,729,114	phosphatidylinositol-4,5-bisphosphate 3-kinase catalytic subunit delta
PIK3CG	Chr7: 106,865,282 - 106,908,980	phosphatidylinositol-4,5-bisphosphate 3-kinase catalytic subunit gamma
PIK3R1	Chr5: 68,215,756 - 68,301,821	phosphoinositide-3-kinase regulatory subunit 1
PIK3R2	Chr19: 18,153,163 - 18,170,532	phosphoinositide-3-kinase regulatory subunit 2
PIM1	Chr6: 37,170,152 - 37,175,428	Pim-1 proto-oncogene, serine/threonine kinase
PKHD1	Chr6: 51,615,299 - 52,087,615	PKHD1 ciliary IPT domain containing fibrocystin/polyductin
PLAG1	Chr8: 56,160,909 - 56,211,273	PLAG1 zinc finger
PLCG1	Chr20: 41,137,543 - 41,177,626	phospholipase C gamma 1
PLEKHG5	Chr1: 6,467,122 - 6,520,092	TNF receptor superfamily member 25
PML	Chr15: 73,994,716 - 74,047,827	PML nuclear body scaffold
PMS1	Chr2: 189,784,450 - 189,877,629	PMS1 homolog 1, mismatch repair system component
PMS2	Chr7: 5,970,925 - 6,009,106	PMS1 homolog 2, mismatch repair system component
POLD1	Chr19: 50,384,323 - 50,418,018	DNA polymerase delta 1, catalytic subunit
POLE	Chr12: 132,623,762 - 132,687,342	DNA polymerase epsilon, catalytic subunit
POLH	Chr6: 43,576,185 - 43,620,523	DNA polymerase eta
POT1	Chr7: 124,822,386 - 124,929,825	protection of telomeres 1
POU5F1	Chr6: 31,164,337 - 31,170,682	POU class 5 homeobox 1
PPARG	Chr3: 12,287,368 - 12,434,344	peroxisome proliferator activated receptor gamma
PPP2R1A	Chr19: 52,190,052 - 52,229,518	protein phosphatase 2 scaffold subunit Aalpha
PRDM1	Chr6: 105,992,690 - 106,109,938	PR/SET domain 1
PRF1	Chr10: 70,597,348 - 70,602,741	perforin 1
PRKAR1A	Chr17: 68,413,623 - 68,551,316	protein kinase cAMP-dependent type I regulatory subunit alpha
PRKDC	Chr8: 47,773,111 - 47,960,136	protein kinase, DNA-activated, catalytic subunit
PRSS1	Chr7: 142,749,472 - 142,753,072	serine protease 1
PSIP1	Chr9: 15,464,066 - 15,510,970	PC4 and SRSF1 interacting protein 1
PSMB1	Chr6: 170,535,120 - 170,553,307	proteasome 20S subunit beta 1
PSMB2	Chr1: 35,599,541 - 35,641,526	proteasome 20S subunit beta 2
PSMB5	Chr14: 23,025,851 - 23,035,220	proteasome 20S subunit beta 5
PSMD1	Chr2: 231,056,867 - 231,172,827	proteasome 26S subunit, non-ATPase 1
PSMD2	Chr3: 184,299,241 - 184,309,050	proteasome 26S subunit ubiquitin receptor, non-ATPase 2
PTCH1	Chr9: 95,442,980 - 95,516,971	patched 1
PTEN	Chr10: 87,863,625 - 87,971,930	phosphatase and tensin homolog
PTGS2	Chr1: 186,671,791 - 186,680,423	prostaglandin-endoperoxide synthase 2
PTPN11	Chr12: 112,418,947 - 112,509,918	protein tyrosine phosphatase non-receptor type 11
PTPRD	Chr9: 8,314,246 - 10,613,002	protein tyrosine phosphatase receptor type D
PTPRK	Chr6: 127,968,785 - 128,520,599	protein tyrosine phosphatase receptor type K
PTPRT	Chr20: 42,031,890 - 43,189,906	protein tyrosine phosphatase receptor type T
RAC1	Chr7: 6,374,527 - 6,403,967	Rac family small GTPase 1
RAD21	Chr8: 116,845,934 - 116,874,776	RAD21 cohesin complex component
RAD50	Chr5: 132,556,977 - 132,646,349	RAD50 double strand break repair protein
RAD51C	Chr17: 58,692,573 - 58,735,611	RAD51 paralog C
RAD51D	Chr17: 35,092,221 - 35,119,860	RAD51 paralog D
RAF1	Chr3: 12,583,601 - 12,664,117	Raf-1 proto-oncogene, serine/threonine kinase
RALGDS	Chr9: 133,097,722 - 133,149,210	ral guanine nucleotide dissociation stimulator
RARA	Chr17: 40,309,180 - 40,357,643	retinoic acid receptor alpha
RARB	Chr3: 24,829,321 - 25,597,932	retinoic acid receptor beta
RARG	Chr12: 53,210,569 - 53,232,209	retinoic acid receptor gamma
RB1	Chr13: 48,303,751 - 48,481,890	RB transcriptional corepressor 1
RECQL4	Chr8: 144,511,288 - 144,517,833	RecQ like helicase 4
REL	Chr2: 60,881,574 - 60,931,612	REL proto-oncogene, NF-kB subunit
RET	Chr10: 43,077,069 - 43,130,351	ret proto-oncogene
RHBDF2	Chr17: 76,470,893 - 76,501,427	rhomboid 5 homolog 2
RHOH	Chr4: 40,191,080 - 40,246,967	ras homolog family member H
RNASEL	Chr1: 182,573,634 - 182,589,256	ribonuclease L
RNF2	Chr1: 185,045,558 - 185,102,603	ring finger protein 2
RNF213	Chr17: 80,260,852 - 80,398,794	ring finger protein 213
RNF43	Chr17: 58,352,500 - 58,417,534	ring finger protein 43
ROS1	Chr6: 117,287,353 - 117,425,942	ROS proto-oncogene 1, receptor tyrosine kinase
RPS6KA2	Chr6: 166,409,364 - 166,862,773	ribosomal protein S6 kinase A2
RPS6KB1	Chr17: 59,893,121 - 59,950,574	ribosomal protein S6 kinase B1
RRM1	Chr11: 4,094,685 - 4,138,932	ribonucleotide reductase catalytic subunit M1
RSPO2	Chr8: 107,899,316 - 108,083,620	R-spondin 2
RSPO3	Chr6: 127,118,671 - 127,199,481	R-spondin 3
RUNX1	Chr21: 34,787,801 - 35,049,302	RUNX family transcription factor 1
RUNX1T1	Chr8: 91,954,967 - 92,103,385	RUNX1 partner transcriptional co-repressor 1
RXRA	Chr9: 134,326,455 - 134,440,585	retinoid X receptor alpha
RXRB	Chr6: 33,193,588 - 33,200,853	retinoid X receptor beta
RXRG	Chr1: 165,400,922 - 165,445,126	retinoid X receptor gamma
SAMD9	Chr7: 93,099,518 - 93,117,979	sterile alpha motif domain containing 9
SBDS	Chr7: 66,987,680 - 66,995,586	SBDS ribosome maturation factor
SDC4	Chr20: 45,325,288 - 45,348,424	syndecan 4
SDHA	Chr5: 218,320 - 268,746	succinate dehydrogenase complex flavoprotein subunit A
SDHAF2	Chr11: 61,430,124 - 61,446,733	succinate dehydrogenase complex assembly factor 2
SDHB	Chr1: 17,018,722 - 17,054,032	succinate dehydrogenase complex iron sulfur subunit B
SDHC	Chr1: 161,314,381 - 161,363,206	succinate dehydrogenase complex subunit C
SDHD	Chr11: 112,086,873 - 112,095,794	succinate dehydrogenase complex subunit D
SEPT9(SEPTIN9)	Chr17: 77,281,499 - 77,500,596	septin 9
SERPINA1	Chr14: 94,376,747 - 94,390,635	serpin family A member 1
SETBP1	Chr18: 44,680,073 - 45,068,510	SET binding protein 1
SETD2	Chr3: 47,016,436 - 47,164,840	SET domain containing 2, histone lysine methyltransferase
SF3B1	Chr2: 197,389,784 - 197,435,093	splicing factor 3b subunit 1
SGK1	Chr6: 134,169,256 - 134,318,112	serum/glucocorticoid regulated kinase 1
SH2B3	Chr12: 111,404,730 - 111,451,623	SH2B adaptor protein 3
SH2D1A	ChrX: 124,346,563 - 124,373,160	SH2 domain containing 1A
SHH	Chr7: 155,799,980 - 155,812,463	sonic hedgehog signaling molecule
SHOC2	Chr10: 110,919,370 - 111,013,665	SHOC2 leucine rich repeat scaffold protein
SLC22A1	Chr6: 160,121,815 - 160,158,718	solute carrier family 22 member 1
SLC22A2	Chr6: 160,216,755 - 160,258,821	solute carrier family 22 member 2
SLC25A13	Chr7: 96,120,220 - 96,322,098	solute carrier family 25 member 13
SLC31A1	Chr9: 113,221,544 - 113,264,492	solute carrier family 31 member 1
SLC34A2	Chr4: 25,655,851 - 25,678,748	solute carrier family 34 member 2
SLC45A3	Chr1: 205,657,851 - 205,680,509	solute carrier family 45 member 3
SLCO1B1	Chr12: 21,131,194 - 21,239,796	solute carrier organic anion transporter family member 1B1
SMAD2	Chr18: 47,808,957 - 47,930,872	SMAD family member 2
SMAD4	Chr18: 51,030,213 - 51,085,042	SMAD family member 4
SMARCA4	Chr19: 10,961,030 - 11,062,273	SWI/SNF related, matrix associated, actin dependent regulator of chromatin, subfamily a, member 4
SMARCB1	Chr22: 23,786,966 - 23,838,009	SWI/SNF related, matrix associated, actin dependent regulator of chromatin, subfamily b, member 1
SMARCD1	Chr12: 50,085,342 - 50,100,707	SWI/SNF related, matrix associated, actin dependent regulator of chromatin, subfamily d, member 1
SMARCE1	Chr17: 40,624,962 - 40,647,818	SWI/SNF related, matrix associated, actin dependent regulator of chromatin, subfamily e, member 1
SMO	Chr7: 129,188,633 - 129,213,545	smoothened, frizzled class receptor
SMUG1	Chr12: 54,158,235 - 54,188,985	single-strand-selective monofunctional uracil-DNA glycosylase 1
SNCAIP	Chr5: 122,311,353 - 122,464,219	synuclein alpha interacting protein
SOCS1	Chr16: 11,254,417 - 11,256,204	suppressor of cytokine signaling 1
SOD2	Chr6: 159,669,069 - 159,762,281	superoxide dismutase 2
SOS1	Chr2: 38,981,549 - 39,124,868	SOS Ras/Rac guanine nucleotide exchange factor 1
SOX11	Chr2: 5,692,384 - 5,701,385	SRY-box transcription factor 11
SOX2	Chr3: 181,711,925 - 181,714,436	SRY-box transcription factor 2
SOX9	Chr17: 72,121,020 - 72,126,416	SRY-box transcription factor 9
SPOP	Chr17: 49,598,884 - 49,678,163	speckle type BTB/POZ protein
SPRED1	Chr15: 38,252,836 - 38,357,249	sprouty related EVH1 domain containing 1
SRC	Chr20: 37,344,699 - 37,406,050	SRC proto-oncogene, non-receptor tyrosine kinase
SRSF2	Chr17: 76,734,115 - 76,737,411	serine and arginine rich splicing factor 2
SSX1	ChrX: 48,255,392 - 48,267,444	SSX family member 1
STAG2	ChrX: 123,960,560 - 124,102,656	STAG2 cohesin complex component
STAT3	Chr17: 42,313,324 - 42,388,442	signal transducer and activator of transcription 3
STK11	Chr19: 1,205,778 - 1,228,431	serine/threonine kinase 11
STK36	Chr2: 218,672,086 - 218,702,717	serine/threonine kinase 36
SUFU	Chr10: 102,502,819 - 102,633,535	SUFU negative regulator of hedgehog signaling
SYK	Chr9: 90,801,600 - 90,898,549	spleen associated tyrosine kinase
SYNE1	Chr6: 152,121,687 - 152,637,362	spectrin repeat containing nuclear envelope protein 1
TAF1	ChrX: 71,366,357 - 71,530,525	TATA-box binding protein associated factor 1
TAF1L	Chr9: 32,629,454 - 32,635,669	TATA-box binding protein associated factor 1 like
TAL1	Chr1: 47,216,290 - 47,232,335	TAL bHLH transcription factor 1, erythroid differentiation factor
TAS2R38	Chr7: 141,972,631 - 141,973,773	taste 2 receptor member 38
TBX22	ChrX: 80,014,753 - 80,031,774	T-box transcription factor 22
TCF12	Chr15: 56,918,090 - 57,291,310	transcription factor 12
TCF3	Chr19: 1,609,292 - 1,652,615	transcription factor 3
TCF7L1	Chr2: 85,133,392 - 85,310,387	transcription factor 7 like 1
TCF7L2	Chr10: 112,950,247 - 113,167,678	transcription factor 7 like 2
TCL1A	Chr14: 95,709,947 - 95,714,125	TCL1 family AKT coactivator A
TERT	Chr5: 1,253,167 - 1,295,068	telomerase reverse transcriptase
TET1	Chr10: 68,560,337 - 68,694,487	tet methylcytosine dioxygenase 1
TET2	Chr4: 105,145,875 - 105,279,803	tet methylcytosine dioxygenase 2
TFE3	Chr2: 73,983,631 - 74,135,498	tet methylcytosine dioxygenase 3
TGFBR1	Chr9: 99,103,647 - 99,154,192	transforming growth factor beta receptor 1
TGFBR2	Chr3: 30,606,356 - 30,694,142	transforming growth factor beta receptor 2
TGM7	Chr15: 43,276,271 - 43,302,255	transglutaminase 7
THBS1	Chr15: 39,581,079 - 39,599,466	thrombospondin 1
TIMP3	Chr22: 32,801,705 - 32,863,041	TIMP metallopeptidase inhibitor 3
TLR4	Chr9: 117,704,403 - 117,724,735	toll like receptor 4
TLX1	Chr10: 101,131,300 - 101,137,789	T cell leukemia homeobox 1
TMEM127	Chr2: 96,248,514 - 96,265,997	transmembrane protein 127
TNFAIP3	Chr6: 137,866,349 - 137,883,312	TNF alpha induced protein 3
TNFRSF14	Chr1: 2,554,234 - 2,563,829	TNF receptor superfamily member 14
TNK2	Chr3: 195,863,364 - 195,908,551	tyrosine kinase non receptor 2
TOP1	Chr20: 41,028,822 - 41,124,487	DNA topoisomerase I
TP53	Chr17: 7,668,421 - 7,687,490	tumor protein p53
TPMT	Chr6: 18,128,311 - 18,155,169	thiopurine S-methyltransferase
TPR	Chr1: 186,311,652 - 186,375,253	translocated promoter region, nuclear basket protein
TRAF7	Chr16: 2,155,782 - 2,178,129	TNF receptor associated factor 7
TRIM24	Chr7: 138,460,259 - 138,589,996	tripartite motif containing 24
TRIM33	Chr1: 114,392,790 - 114,511,203	tripartite motif containing 33
TRIM37	Chr17: 58,967,201 - 59,106,880	tripartite motif containing 37
TRIP11	Chr14: 91,965,991 - 92,040,059	thyroid hormone receptor interactor 11
TRRAP	Chr7: 98,878,532 - 99,013,241	transformation/transcription domain associated protein
TSC1	Chr9: 132,891,349 - 132,945,378	TSC complex subunit 1
TSC2	Chr16: 2,047,985 - 2,089,491	TSC complex subunit 2
TSHR	Chr14: 80,955,621 - 81,146,306	thyroid stimulating hormone receptor
TYK2	Chr19: 10,350,533 - 10,380,572	tyrosine kinase 2
U2AF1	Chr21: 43,092,956 - 43,107,578	U2 small nuclear RNA auxiliary factor 1
UBR5	Chr8: 102,252,273 - 102,412,700	ubiquitin protein ligase E3 component n-recognin 5
UGT1A1	Chr2: 233,760,270 - 233,773,300	UDP glucuronosyltransferase family 1 member A1
UGT1A9	Chr2: 233,671,898 - 233,773,300	UDP glucuronosyltransferase family 1 member A9
UMPS	Chr3: 124,730,452 - 124,749,273	uridine monophosphate synthetase
UROD	Chr1: 45,012,254 - 45,015,575	uroporphyrinogen decarboxylase
USP9X	ChrX: 41,085,445 - 41,236,579	ubiquitin specific peptidase 9 X-linked
VHL	Chr3: 10,141,778 - 10,153,667	von Hippel-Lindau tumor suppressor
WAS	ChrX: 48,676,636 - 48,691,427	WASP actin nucleation promoting factor
WHSC1(NSD2)	Chr4: 1,871,393 - 1,982,192	nuclear receptor binding SET domain protein 2
WRN	Chr8: 31,033,810 - 31,176,138	WRN RecQ like helicase
WT1	Chr11: 32,387,775 - 32,435,539	WT1 transcription factor
XPA	Chr9: 97,654,398 - 97,697,340	XPA, DNA damage recognition and repair factor
XPC	Chr3: 14,145,147 - 14,178,601	XPC complex subunit, DNA damage recognition and repair factor
XPO1	Chr2: 61,477,849 - 61,538,612	exportin 1
XRCC1	Chr19: 43,543,311 - 43,575,527	X-ray repair cross complementing 1
XRCC2	Chr7: 152,644,776 - 152,676,141	X-ray repair cross complementing 2
YES1	Chr18: 721,588 - 812,753	YES proto-oncogene 1, Src family tyrosine kinase
ZMYM3	ChrX: 71,239,624 - 71,255,290	zinc finger MYM-type containing 3
ZNF384	Chr12: 6,666,477 - 6,689,572	zinc finger protein 384
ZNF521	Chr18: 25,061,924 - 25,352,166	zinc finger protein 521
