# Supplementary material for: Identification of potentially deleterious mutations in gastric cancer using patient-derived xenograft models
Source: Front Genet. 2026 Jan 29;16:1571535. doi: 10.3389/fgene.2025.1571535 (PMC12895051; doi:10.3389/fgene.2025.1571535)
Supplement: Supplementary file 1 [file Supplementaryfile1.zip › 20260103_SupMaterial/Supplementary Table S2.XLSX]

## Sheet: Sheet1
Supplementary Table S2. Clinical and pathological characteristics of the 9 gastric cancer patients whose tumors were used for PDX model establishment.
Sample	Gender	Age(years)	TNM stage	Histology	Tumor size(cm)	Passage
GC002	Male	2	T4N2M0	Adenocarcinoma	5×5×1	F3
GC005	Male	1	T2N2M0	Adenocarcinoma	4×3×2	F3
GC006	Male	8	T4aN3M0	Adenocarcinoma	4×3.5×2	F3
GC008	Female	2	T4N3M0	Adenocarcinoma	4.5×4×2	F1
GC011	Male	4	T4N1M0	Adenocarcinoma	4.5×3.5×1.5	F3
GC012	Male	9	T4N3M0	Adenocarcinoma	4.5×3×2	F3
GC014	Male	5	T4N2M0	Adenocarcinoma	6×4×3	F3
GC015	Male	4	T1bN0M0	Adenocarcinoma	3×2.5×1	F2
GC017	Male	7	T4bN2M0	Adenocarcinoma	6×3×1.5	F3
