# Supplementary material for: Identification of potentially deleterious mutations in gastric cancer using patient-derived xenograft models
Source: Front Genet. 2026 Jan 29;16:1571535. doi: 10.3389/fgene.2025.1571535 (PMC12895051; doi:10.3389/fgene.2025.1571535)
Supplement: Supplementary file 1 [file Supplementaryfile1.zip › 20260103_SupMaterial/Supplementary Table S3.XLSX]

## Sheet: Sheet1
Supplementary Table S3. Two independent, board-certified senior pathologists, blinded to sample identity
Sample	Tumour Model	Histological Domains	Pathologists 1(Score)	Pathologists2(Score)	Average Score
GC002	F0_vs_F1	Architecture	2	3	2.5
		Morphology	2	3	2.5
		Nuclear	3	3	3
	F0_vs_F3	Architecture	2	2	2
		Morphology	2	2	2
		Nuclear	3	3	3
GCOO6	F0_vs_F1	Architecture	3	3	3
		Morphology	3	3	3
		Nuclear	3	3	3
	F0_vs_F3	Architecture	3	3	3
		Morphology	3	3	3
		Nuclear	3	3	3
Note: 0 = no similarity,1 = mild similarity,2 = moderate similarity,3 = near-identical appearance
