# Supplementary material for: Identification of potentially deleterious mutations in gastric cancer using patient-derived xenograft models
Source: Front Genet. 2026 Jan 29;16:1571535. doi: 10.3389/fgene.2025.1571535 (PMC12895051; doi:10.3389/fgene.2025.1571535)
Supplement: Supplementary file 1 [file Supplementaryfile1.zip › 20260103_SupMaterial/Supplementary Table S4.XLSX]

## Sheet: Sheet1
Supplementary Table S4. Longitudinal somatic mutations identified across primary tumors (F0) and matched PDX passages (F1, F3) in GC002, GC005, and GC006 models.
Sample	Genes	Mutations	Sample	Genes	Mutations	Sample	Genes	Mutations
GC002-F0	CIC-716	CIC:NM_015125:exon10:c.C2146T:p.R716W	GC005-F0	ERCC5-529	ERCC5:NM_000123:exon8:c.G1586C:p.C529S	GC006-F0	PIK3CD-456	PIK3CD:NM_005026:exon11:c.A1366G:p.T456A
	EPHA3-914	EPHA3:NM_005233:exon16:c.G2741A:p.R914H		ABCC4-18	ABCC4:NM_001105515:exon1:c.C52A:p.L18I		ASXL1-652	ASXL1:NM_015338:exon12:c.G1954A:p.G652S
	ERCC5-529	ERCC5:NM_000123:exon8:c.G1586C:p.C529S		ARID1B-618	ARID1B:NM_017519:exon3:c.C1853G:p.P618R		AFF3-914	AFF3:NM_001025108:exon16:c.C2742A:p.H914Q
	FLT3-358	FLT3:NM_004119:exon9:c.A1073T:p.D358V		BLM-116	BLM:NM_000057:exon3:c.G348T:p.K116N		BLM-298	BLM:NM_000057:exon4:c.C893T:p.T298M
	KIT-541	KIT:NM_000222:exon10:c.A1621C:p.M541L		CSF3R-352	CSF3R:NM_000760:exon9:c.G1054C:p.V352L		BLM-1190	BLM:NM_001287247:exon19:c.G3568A:p.V1190I
	LRP1B-1912	LRP1B:NM_018557:exon35:c.G5734A:p.A1912T		CTNNA1-816	CTNNA1:NM_001903:exon18:c.T2447C:p.M816T		EPHB6-589	EPHB6:NM_001280795:exon14:c.C1765T:p.P589S
	MLH1-460	MLH1:NM_001167619:exon17:c.C1378A:p.Q460K		DST-1127	DST:NM_015548:exon23:c.G3379T:p.V1127L		ERBB2-143	ERBB2:NM_001289937:exon3:c.G428A:p.R143Q
	MYH9-615	MYH9:NM_002473:exon16:c.A1844C:p.H615A		ERBB3-1213	ERBB3:NM_001982:exon28:c.A3637T:p.R1213W		FGFR4-179	FGFR4:NM_022963:exon4:c.A535G:p.T179A
	MYH9-7	MYH9:NM_002473:exon2:c.A19A:p.R7R		FAH-189	FAH:NM_000137:exon7:c.G565A:p.V189I		MAPK8-51	MAPK8:NM_001278548:exon2:c.A152G:p.N51S
	NUMA1-1667	NUMA1:NM_001286561:exon19:c.C4999T:p.R1667C		IGF2R-2052	IGF2R:NM_000876:exon41:c.G6154C:p.G2052R		PIK3CB-934	PIK3CB:NM_006219:exon20:c.C2802G:p.F934L
	NUMA1-794	NUMA1:NM_006185:exon15:c.C2381G:p.A794G		IRS2-29	IRS2:NM_003749:exon1:c.84_85insAAC:p.H29delinsNH		PIK3CG-857	PIK3CG:NM_001282426:exon7:c.A2569G:p.T857A
	PDGFRA-425	PDGFRA:NM_006206:exon9:c.C1273T:p.H425Y		IRS2-23	IRS2:NM_003749:exon1:c.67_68insCCA:p.N23delinsTN		PTCH1-893	PTCH1:NM_000264:exon16:c.G2678A:p.R893H
	PIK3CD-456	PIK3CD:NM_005026:exon11:c.A1366G:p.T456A		IRS2-11	IRS2:NM_003749:exon1:c.G32T:p.G11V		RNF213-4399	RNF213:NM_001256071:exon52:c.G13195A:p.A4399T
	ROS1-167	ROS1:NM_002944:exon6:c.G500A:p.R167Q		KAT6B-397	KAT6B:NM_001256468:exon8:c.A1189G:p.S397G		RNF43-365	RNF43:NM_017763:exon9:c.G1093A:p.A365T
	TNFAIP3-102	TNFAIP3:NM_001270507:exon3:c.A305G:p.N102S		MED13-293	MED13:NM_005121:exon6:c.C878G:p.P293R		SLC34A2-329	SLC34A2:NM_001177998:exon9:c.C986T:p.T329M
	TP53-75	TP53:NM_001126118:exon3:c.223_224del:p.L75fs		MTOR-1606	MTOR:NM_004958:exon34:c.A4816C:p.K1606Q		TCF3-321	TCF3:NM_001136139:exon11:c.G962A:p.R321Q
GC002-F1	ARID1A-153	ARID1A:NM_006015:exon1:c.C457G:p.P153A		NOTCH2-772	NOTCH2:NM_001200001:exon14:c.G2315A:p.C772Y		TET2-868	TET2:NM_001127208:exon3:c.T2604G:p.F868L
	ARID1B-228	ARID1B:NM_017519:exon1:c.C682T:p.P228S		NOTCH4-534	NOTCH4:NM_004557:exon9:c.G1600A:p.G534S		UGT1A3-45	UGT1A3:NM_019093:exon1:c.C133T:p.R45W
	ARID1B-278	ARID1B:NM_017519:exon1:c.G832A:p.G278S		NUP214-1314	NUP214:NM_005085:exon29:c.C3941A:p.P1314Q	GC006-F1	ARID1A-153	ARID1A:NM_006015:exon1:c.C457G:p.P153A
	ARID1B-295	ARID1B:NM_017519:exon1:c.G884A:p.C295Y		PDE4DIP-2355	PDE4DIP:NM_001198834:exon44:c.C7064A:p.P2355H		ARID1B-278	ARID1B:NM_017519:exon1:c.G832A:p.G278S
	ARID1B-307	ARID1B:NM_017519:exon1:c.919_921del:p.307_307del		PDE4DIP-30	PDE4DIP:NM_022359:exon1:c.C88T:p.P30S		ARID1B-295	ARID1B:NM_017519:exon1:c.G884A:p.C295Y
	ARID1B-329	ARID1B:NM_017519:exon1:c.986_987insAGG:p.A329delinsAG		PRDM1-591	PRDM1:NM_182907:exon5:c.G1772A:p.R591Q		ARID1B-396	ARID1B:NM_017519:exon1:c.1188_1189insGCGGCG:p.G396delinsGAA
	ARID1B-360	ARID1B:NM_017519:exon1:c.G1078A:p.G360S		PTPRD-995	PTPRD:NM_002839:exon28:c.C2983T:p.R995C		ARID1B-307	ARID1B:NM_017519:exon1:c.919_921del:p.307_307del
	ARID1B-396	ARID1B:NM_017519:exon1:c.1188_1189insGCGGCG:p.G396delinsGAA		PTPRK-988	PTPRK:NM_002844:exon20:c.T2963C:p.L988S		ARID1B-228	ARID1B:NM_017519:exon1:c.C682T:p.P228S
	BCL9-52	BCL9:NM_004326:exon5:c.A155C:p.Q52P		SDHA-554	SDHA:NM_004168:exon12:c.G1661A:p.R554Q		BCL9-52	BCL9:NM_004326:exon5:c.A155C:p.Q52P
	BCOR-1189	BCOR:NM_001123385:exon8:c.G3566A:p.S1189N		SYK-330	SYK:NM_001135052:exon8:c.G988A:p.A330T		BCOR-1189	BCOR:NM_001123385:exon8:c.G3566A:p.S1189N
	CIC-716	CIC:NM_015125:exon10:c.C2146T:p.R716W		TAL1-8	TAL1:NM_003189:exon2:c.A23C:p.E8A		EWSR1-238	EWSR1:NM_001163286:exon7:c.A712T:p.M238L
	EPHA3-914	EPHA3:NM_005233:exon16:c.G2741A:p.R914H		TP53-35	TP53:NM_001126115:exon1:c.C103T:p.Q35X		EWSR1-268	EWSR1:NM_001163286:exon7:c.A802C:p.M268L
	EWSR1-238	EWSR1:NM_001163286:exon7:c.A712T:p.M238L		TRIP11-1696	TRIP11:NM_004239:exon15:c.G5086A:p.E1696K		FOXP1-542	FOXP1:NM_001244810:exon18:c.A1625T:p.K542I
	EWSR1-268	EWSR1:NM_001163286:exon7:c.A802C:p.M268L		ASXL1-652	ASXL1:NM_015338:exon12:c.G1954A:p.G652S		PLAG1-28	PLAG1:NM_001114634:exon3:c.C83G:p.T28S
	FLT3-358	FLT3:NM_004119:exon9:c.A1073T:p.D358V	GC005-F1	ARID1A-153	ARID1A:NM_006015:exon1:c.C457G:p.P153A		PLAG1-18	PLAG1:NM_001114634:exon3:c.T53C:p.V18A
	FOXP1-542	FOXP1:NM_001244810:exon18:c.A1625T:p.K542I		ARID1B-278	ARID1B:NM_017519:exon1:c.G832A:p.G278S		ASXL1-652	ASXL1:NM_015338:exon12:c.G1954A:p.G652S
	KAT6B-293	KAT6B:NM_001256468:exon6:c.G878T:p.R293I		ARID1B-295	ARID1B:NM_017519:exon1:c.G884A:p.C295Y		DICER1-1	DICER1:NM_001195573:exon1:c.A1T:p.M1L
	KIT-541	KIT:NM_000222:exon10:c.A1621C:p.M541L		ARID1B-396	ARID1B:NM_017519:exon1:c.1188_1189insGCGGCG:p.G396delinsGAA		AFF3-914	AFF3:NM_001025108:exon16:c.C2742A:p.H914Q
	LRP1B-1912	LRP1B:NM_018557:exon35:c.G5734A:p.A1912T		ARID1B-618	ARID1B:NM_017519:exon3:c.C1853G:p.P618R		AR-69	AR:NM_000044:exon1:c.206_207insAGAGACTAGCCCCAG:p.Q69delinsQETSPR
	MARK4-317	MARK4:NM_001199867:exon10:c.G949A:p.E317K		BLM-116	BLM:NM_000057:exon3:c.G348T:p.K116N		CUX1-422	CUX1:NM_001202543:exon15:c.G1266T:p.R422S
	MLH1-460	MLH1:NM_001167619:exon17:c.C1378A:p.Q460K		CSF3R-352	CSF3R:NM_000760:exon9:c.G1054C:p.V352L		DICER1-520	DICER1:NM_001195573:exon9:c.G1559A:p.S520N
	MYH9-615	MYH9:NM_002473:exon16:c.A1844C:p.H615A		DST-1127	DST:NM_015548:exon23:c.G3379T:p.V1127L		FGFR4-179	FGFR4:NM_022963:exon4:c.A535G:p.T179A
	MYH9-7	MYH9:NM_002473:exon2:c.A19A:p.R7R		ERBB3-1213	ERBB3:NM_001982:exon28:c.A3637T:p.R1213W		GRIN2A-160	GRIN2A:NM_001134407:exon3:c.A479C:p.K160T
	NUMA1-1667	NUMA1:NM_001286561:exon19:c.C4999T:p.R1667C		IGF2R-2052	IGF2R:NM_000876:exon41:c.G6154C:p.G2052R		GUCY1A2-728	GUCY1A2:NM_000855:exon8:c.G2183A:p.R728Q
	NUMA1-794	NUMA1:NM_006185:exon15:c.C2381G:p.A794G		IRS2-26	IRS2:NM_003749:exon1:c.76_77insCCA:p.N26delinsTN		KMT2A-61	KMT2A:NM_001197104:exon1:c.181_186del:p.61_62del
	PDE4DIP-13	PDE4DIP:NM_001198832:exon2:c.A38G:p.D13G		MED13-7	MED13:NM_005121:exon1:c.C19T:p.P7S		MAPK8-51	MAPK8:NM_001278548:exon2:c.A152G:p.N51S
	PDGFRA-425	PDGFRA:NM_006206:exon9:c.C1273T:p.H425Y		MED13-3	MED13:NM_005121:exon1:c.G7T:p.A3S		MET-553	MET:NM_000245:exon5:c.G1658T:p.S553I
	PLAG1-18	PLAG1:NM_001114634:exon3:c.T53C:p.V18A		MTOR-1606	MTOR:NM_004958:exon34:c.A4816C:p.K1606Q		NCOR1-323	NCOR1:NM_001190438:exon9:c.A969T:p.K323N
	PLAG1-28	PLAG1:NM_001114634:exon3:c.C83G:p.T28S		NF1-1385	NF1:NM_001042492:exon31:c.A4154G:p.K1385R		PAX3-148	PAX3:NM_000438:exon3:c.G442A:p.V148M
	TET1-269	TET1:NM_030625:exon2:c.C805A:p.Q269K		NOTCH2-772	NOTCH2:NM_001200001:exon14:c.G2315A:p.C772Y		PIK3CB-934	PIK3CB:NM_006219:exon20:c.C2802G:p.F934L
GC002-F3	ADGRB3-302	BAI3:NM_001704:exon5:c.A904G:p.T302A		PDE4DIP-2355	PDE4DIP:NM_001198834:exon44:c.C7064A:p.P2355H		PIK3CD-456	PIK3CD:NM_005026:exon11:c.A1366G:p.T456A
	ARID1A-226	ARID1A:NM_006015:exon1:c.G676C:p.A226P		PDE4DIP-30	PDE4DIP:NM_022359:exon1:c.C88T:p.P30S		SNCAIP-463	SNCAIP:NM_001242935:exon8:c.G1388T:p.S463I
	ARID1A-227	ARID1A:NM_006015:exon1:c.C680A:p.P227Q		PRDM1-591	PRDM1:NM_182907:exon5:c.G1772A:p.R591Q		SRC-76	SRC:NM_005417:exon4:c.C227T:p.P76L
	ARID1B-329	ARID1B:NM_017519:exon1:c.986_987insAGG:p.A329delinsAG		PTPRD-995	PTPRD:NM_002839:exon28:c.C2983T:p.R995C		UGT1A3-45	UGT1A3:NM_019093:exon1:c.C133T:p.R45W
	ARID1B-363	ARID1B:NM_017519:exon1:c.G1087T:p.A363S		PTPRK-988	PTPRK:NM_002844:exon20:c.T2963C:p.L988S	GC006-F3	DICER1-1	DICER1:NM_001195573:exon1:c.A1T:p.M1L
	ARID1B-479	ARID1B:NM_017519:exon1:c.G1437A:p.M479I		TAL1-8	TAL1:NM_003189:exon2:c.A23C:p.E8A		ARID1A-259	ARID1A:NM_006015:exon1:c.776_778del:p.259_260del
	ATRX-155	ATRX:NM_000489:exon6:c.A465C:p.E155D		ZNF384-392	ZNF384:NM_001039920:exon9:c.1175_1176del:p.Q392fs		ARID1B-269	ARID1B:NM_017519:exon1:c.806_808del:p.269_270del
	BCL2L2-194	BCL2L2:NM_001199839:exon4:c.580_581insGA:p.X194delinsX		ASXL1-652	ASXL1:NM_015338:exon12:c.G1954A:p.G652S		ARID1B-307	ARID1B:NM_017519:exon1:c.919_921del:p.307_307del
	DCC-837	DCC:NM_005215:exon17:c.T2510G:p.V837G		DICER1-1	DICER1:NM_001195573:exon1:c.A1T:p.M1L		ARID1B-396	ARID1B:NM_017519:exon1:c.1188_1189insGCGGCG:p.G396delinsGAA
	EPHA3-914	EPHA3:NM_005233:exon16:c.G2741A:p.R914H	GC005-F3	ARID1A-153	ARID1A:NM_006015:exon1:c.C457G:p.P153A		ARID1B-228	ARID1B:NM_017519:exon1:c.C682T:p.P228S
	ERCC5-529	ERCC5:NM_000123:exon8:c.G1586C:p.C529S		KMT2A-46	KMT2A:NM_001197104:exon1:c.T137C:p.V46A		ARID1B-278	ARID1B:NM_017519:exon1:c.G832A:p.G278S
	EWSR1-238	EWSR1:NM_001163286:exon7:c.A712T:p.M238L		MED13-7	MED13:NM_005121:exon1:c.C19T:p.P7S		ARID1B-295	ARID1B:NM_017519:exon1:c.G884A:p.C295Y
	EWSR1-268	EWSR1:NM_001163286:exon7:c.A802C:p.M268L		MED13-3	MED13:NM_005121:exon1:c.G7T:p.A3S		ARID1B-360	ARID1B:NM_017519:exon1:c.G1078A:p.G360S
	FN1-1674	FN1:NM_002026:exon32:c.T5022G:p.H1674Q		DICER1-1	DICER1:NM_001195573:exon1:c.A1T:p.M1L		ARID1B-479	ARID1B:NM_017519:exon1:c.A1435C:p.M479L
	FOXP1-561	FOXP1:NM_001244810:exon18:c.T1682C:p.F561S		ARID1B-618	ARID1B:NM_017519:exon3:c.C1853G:p.P618R		ATRX-154	ATRX:NM_000489:exon6:c.A460G:p.T154A
	FOXP1-558	FOXP1:NM_001244810:exon18:c.A1673G:p.D558G		BLM-116	BLM:NM_000057:exon3:c.G348T:p.K116N		BCL9-52	BCL9:NM_004326:exon5:c.A155C:p.Q52P
	IGF1R-17	IGF1R:NM_000875:exon1:c.C49G:p.L17V		CIC-716	CIC:NM_015125:exon10:c.C2146T:p.R716W		BCOR-1189	BCOR:NM_001123385:exon8:c.G3566A:p.S1189N
	KAT6B-293	KAT6B:NM_001256468:exon6:c.G878T:p.R293I		CSF3R-352	CSF3R:NM_000760:exon9:c.G1054C:p.V352L		DCC-840	DCC:NM_005215:exon17:c.C2518G:p.L840V
	KAT6B-413	KAT6B:NM_001256468:exon8:c.T1238C:p.I413T		CSMD3-369	CSMD3:NM_052900:exon7:c.A1105C:p.I369L		FOXP1-542	FOXP1:NM_001244810:exon18:c.A1625T:p.K542I
	KAT6B-416	KAT6B:NM_001256468:exon8:c.A1246T:p.T416S		CUX1-422	CUX1:NM_001202543:exon15:c.G1266T:p.R422S		PLAG1-28	PLAG1:NM_001114634:exon3:c.C83G:p.T28S
	KIT-541	KIT:NM_000222:exon10:c.A1621C:p.M541L		DST-1127	DST:NM_015548:exon23:c.G3379T:p.V1127L		PLAG1-18	PLAG1:NM_001114634:exon3:c.T53C:p.V18A
	KMT2A-61	KMT2A:NM_001197104:exon1:c.181_186del:p.61_62del		ERBB3-1213	ERBB3:NM_001982:exon28:c.A3637T:p.R1213W		ASXL1-652	ASXL1:NM_015338:exon12:c.G1954A:p.G652S
	KMT2A-45	KMT2A:NM_001197104:exon1:c.C134A:p.P45Q		IGF2R-2052	IGF2R:NM_000876:exon41:c.G6154C:p.G2052R		AFF3-914	AFF3:NM_001025108:exon16:c.C2742A:p.H914Q
	LRP1B-1912	LRP1B:NM_018557:exon35:c.G5734A:p.A1912T		IRS2-29	IRS2:NM_003749:exon1:c.84_85insAAC:p.H29delinsNH		DICER1-520	DICER1:NM_001195573:exon9:c.G1559A:p.S520N
	MARK4-317	MARK4:NM_001199867:exon10:c.G949A:p.E317K		MTOR-1606	MTOR:NM_004958:exon34:c.A4816C:p.K1606Q		FGFR4-179	FGFR4:NM_022963:exon4:c.A535G:p.T179A
	MITF-39	MITF:NM_001184967:exon2:c.C115G:p.P39A		NOTCH2-772	NOTCH2:NM_001200001:exon14:c.G2315A:p.C772Y		GRIN2A-160	GRIN2A:NM_001134407:exon3:c.A479C:p.K160T
	MLH1-460	MLH1:NM_001167619:exon17:c.C1378A:p.Q460K		PDE4DIP-2355	PDE4DIP:NM_001198834:exon44:c.C7064A:p.P2355H		GUCY1A2-728	GUCY1A2:NM_000855:exon8:c.G2183A:p.R728Q
	MYH9-615	MYH9:NM_002473:exon16:c.A1844C:p.H615A		PRDM1-591	PRDM1:NM_182907:exon5:c.G1772A:p.R591Q		MET-553	MET:NM_000245:exon5:c.G1658T:p.S553I
	MYH9-7	MYH9:NM_002473:exon2:c.A19A:p.R7R		PTPRD-995	PTPRD:NM_002839:exon28:c.C2983T:p.R995C		NCOR1-323	NCOR1:NM_001190438:exon9:c.A969T:p.K323N
	NCOR1-1870	NCOR1:NM_006311:exon37:c.C5609A:p.T1870N		PTPRK-988	PTPRK:NM_002844:exon20:c.T2963C:p.L988S		PAX3-148	PAX3:NM_000438:exon3:c.G442A:p.V148M
	NF1-1385	NF1:NM_001042492:exon31:c.A4154G:p.K1385R		SYNE1-7110	SYNE1:NM_033071:exon117:c.A21330C:p.E7110D		PIK3CA-542	PIK3CA:NM_006218:exon10:c.G1624A:p.E542K
	NSD1-88	NSD1:NM_022455:exon2:c.A263G:p.N88S		TAL1-8	TAL1:NM_003189:exon2:c.A23C:p.E8A		PIK3CB-934	PIK3CB:NM_006219:exon20:c.C2802G:p.F934L
	NSD1-158	NSD1:NM_022455:exon2:c.T472G:p.C158G		ASXL1-652	ASXL1:NM_015338:exon12:c.G1954A:p.G652S		PIK3CD-456	PIK3CD:NM_005026:exon11:c.A1366G:p.T456A
	NTRK3-586	NTRK3:NM_001007156:exon16:c.C1756T:p.P586S					SNCAIP-463	SNCAIP:NM_001242935:exon8:c.G1388T:p.S463I
	NTRK3-566	NTRK3:NM_001007156:exon15:c.A1698T:p.E566D					SRC-76	SRC:NM_005417:exon4:c.C227T:p.P76L
	NUMA1-1667	NUMA1:NM_001286561:exon19:c.C4999T:p.R1667C					UGT1A3-45	UGT1A3:NM_019093:exon1:c.C133T:p.R45W
	NUMA1-794	NUMA1:NM_006185:exon15:c.C2381G:p.A794G
	PAX8-339	PAX8:NM_003466:exon9:c.1015_1016insGCCCAGCAGGTGCCTCGG:p.V339delinsGPAGASV
	PAX8-326	PAX8:NM_013952:exon9:c.C977T:p.T326M
	PDE4DIP-13	PDE4DIP:NM_001198832:exon2:c.A38G:p.D13G
	PDGFRA-425	PDGFRA:NM_006206:exon9:c.C1273T:p.H425Y
	PTCH1-2	PTCH1:NM_001083603:exon1:c.A6C:p.E2D
	PTEN-398	PTEN:NM_000314:exon9:c.A1192T:p.T398S
	TAF1-181	TAF1:NM_001286074:exon5:c.A541G:p.N181D
	TET1-269	TET1:NM_030625:exon2:c.C805A:p.Q269K
	ARID1A-153	ARID1A:NM_006015:exon1:c.C457G:p.P153A
	KMT2A-46	KMT2A:NM_001197104:exon1:c.T137C:p.V46A
	MED13-7	MED13:NM_005121:exon1:c.C19T:p.P7S
	MED13-3	MED13:NM_005121:exon1:c.G7T:p.A3S
	DICER1-1	DICER1:NM_001195573:exon1:c.A1T:p.M1L
	ARID1A-259	ARID1A:NM_006015:exon1:c.776_778del:p.259_260del
	ARID1B-269	ARID1B:NM_017519:exon1:c.806_808del:p.269_270del
	ARID1B-307	ARID1B:NM_017519:exon1:c.919_921del:p.307_307del
	ARID1B-396	ARID1B:NM_017519:exon1:c.1188_1189insGCGGCG:p.G396delinsGAA
	ARID1B-228	ARID1B:NM_017519:exon1:c.C682T:p.P228S
	ARID1B-278	ARID1B:NM_017519:exon1:c.G832A:p.G278S
	ARID1B-295	ARID1B:NM_017519:exon1:c.G884A:p.C295Y
	ARID1B-360	ARID1B:NM_017519:exon1:c.G1078A:p.G360S
	ARID1B-479	ARID1B:NM_017519:exon1:c.A1435C:p.M479L
	ATRX-154	ATRX:NM_000489:exon6:c.A460G:p.T154A
	BCL9-52	BCL9:NM_004326:exon5:c.A155C:p.Q52P
	BCOR-1189	BCOR:NM_001123385:exon8:c.G3566A:p.S1189N
	DCC-840	DCC:NM_005215:exon17:c.C2518G:p.L840V
	FOXP1-542	FOXP1:NM_001244810:exon18:c.A1625T:p.K542I
	PLAG1-28	PLAG1:NM_001114634:exon3:c.C83G:p.T28S
	PLAG1-18	PLAG1:NM_001114634:exon3:c.T53C:p.V18A
