# Supplementary material for: Identification of potentially deleterious mutations in gastric cancer using patient-derived xenograft models
Source: Front Genet. 2026 Jan 29;16:1571535. doi: 10.3389/fgene.2025.1571535 (PMC12895051; doi:10.3389/fgene.2025.1571535)
Supplement: Supplementary file 1 [file Supplementaryfile1.zip › 20260103_SupMaterial/Supplementary Table S5.XLSX]

## Sheet: Sheet 1
Supplementary Table S5. The KEGG enrichment analysis of 53 mutated genes in primary tumor
Term	Count	%	PValue	FDR	Genes
hsa05200:Pathways in cancer	16	30.1887	3.50194e-09	3.11673e-07	NOTCH2, PDGFRA, CSF3R, FLT3, NOTCH4, PTCH1, PIK3CD, PIK3CB, MLH1, MTOR, MAPK8, KIT, ERBB2, CTNNA1, FGFR4, TP53
hsa04151:PI3K-Akt signaling pathway	13	24.5283	3.11039e-08	9.2275e-07	PDGFRA, CSF3R, SYK, FLT3, PIK3CD, PIK3CB, MTOR, PIK3CG, ERBB3, KIT, ERBB2, FGFR4, TP53
hsa05230:Central carbon metabolism in cancer	8	15.0943	2.10485e-08	9.2275e-07	PDGFRA, FLT3, ERBB2, KIT, PIK3CD, PIK3CB, TP53, MTOR
hsa01522:Endocrine resistance	8	15.0943	2.21721e-07	4.93329e-06	NOTCH2, MAPK8, NOTCH4, ERBB2, PIK3CD, PIK3CB, TP53, MTOR
hsa05224:Breast cancer	8	15.0943	3.47671e-06	6.18855e-05	NOTCH2, NOTCH4, ERBB2, KIT, PIK3CD, PIK3CB, TP53, MTOR
hsa05213:Endometrial cancer	6	11.3208	5.51815e-06	8.18525e-05	ERBB2, CTNNA1, PIK3CD, PIK3CB, MLH1, TP53
hsa05206:MicroRNAs in cancer	10	18.8679	7.16244e-06	9.10654e-05	NOTCH2, PDGFRA, ERBB3, NOTCH4, ERBB2, PIK3CD, IRS2, PIK3CB, TP53, MTOR
hsa04919:Thyroid hormone signaling pathway	7	13.2075	1.48584e-05	0.0001653	NOTCH2, MED13, NOTCH4, PIK3CD, PIK3CB, TP53, MTOR
hsa05212:Pancreatic cancer	6	11.3208	2.09712e-05	0.000207382	MAPK8, ERBB2, PIK3CD, PIK3CB, TP53, MTOR
hsa01521:EGFR tyrosine kinase inhibitor resistance	6	11.3208	2.53319e-05	0.000225454	PDGFRA, ERBB3, ERBB2, PIK3CD, PIK3CB, MTOR
hsa04012:ErbB signaling pathway	6	11.3208	3.61489e-05	0.00028372	MAPK8, ERBB3, ERBB2, PIK3CD, PIK3CB, MTOR
hsa05210:Colorectal cancer	6	11.3208	3.82544e-05	0.00028372	MAPK8, PIK3CD, PIK3CB, MLH1, TP53, MTOR
hsa04072:Phospholipase D signaling pathway	7	13.2075	4.65939e-05	0.000298962	PDGFRA, SYK, KIT, PIK3CD, PIK3CB, MTOR, PIK3CG
hsa05226:Gastric cancer	7	13.2075	4.83893e-05	0.000298962	ERBB2, CTNNA1, PIK3CD, PIK3CB, MLH1, TP53, MTOR
hsa04930:Type II diabetes mellitus	5	9.43396	5.03868e-05	0.000298962	MAPK8, PIK3CD, IRS2, PIK3CB, MTOR
hsa05215:Prostate cancer	6	11.3208	6.82771e-05	0.000379791	PDGFRA, ERBB2, PIK3CD, PIK3CB, TP53, MTOR
hsa05167:Kaposi sarcoma-associated herpesvirus infection	7	13.2075	0.000208169	0.00108982	MAPK8, SYK, PIK3CD, PIK3CB, TP53, MTOR, PIK3CG
hsa05221:Acute myeloid leukemia	5	9.43396	0.000221105	0.00109324	FLT3, KIT, PIK3CD, PIK3CB, MTOR
hsa05205:Proteoglycans in cancer	7	13.2075	0.000280682	0.00131477	ERBB3, PTCH1, ERBB2, PIK3CD, PIK3CB, TP53, MTOR
hsa01524:Platinum drug resistance	5	9.43396	0.000307939	0.00137033	ERBB2, PIK3CD, PIK3CB, MLH1, TP53
hsa04010:MAPK signaling pathway	8	15.0943	0.000341192	0.00138216	PDGFRA, MAPK8, ERBB3, FLT3, ERBB2, KIT, FGFR4, TP53
hsa05214:Glioma	5	9.43396	0.000341657	0.00138216	PDGFRA, PIK3CD, PIK3CB, TP53, MTOR
hsa04014:Ras signaling pathway	7	13.2075	0.000595667	0.00230497	PDGFRA, MAPK8, FLT3, KIT, PIK3CD, PIK3CB, FGFR4
hsa04211:Longevity regulating pathway	5	9.43396	0.000655941	0.00243245	PIK3CD, IRS2, PIK3CB, TP53, MTOR
hsa05231:Choline metabolism in cancer	5	9.43396	0.000942608	0.00335569	PDGFRA, MAPK8, PIK3CD, PIK3CB, MTOR
hsa04931:Insulin resistance	5	9.43396	0.00135397	0.00463474	MAPK8, PIK3CD, IRS2, PIK3CB, MTOR
hsa05169:Epstein-Barr virus infection	6	11.3208	0.00200094	0.00636014	MAPK8, SYK, TNFAIP3, PIK3CD, PIK3CB, TP53
hsa04935:Growth hormone synthesis, secretion and action	5	9.43396	0.00199652	0.00636014	MAPK8, PIK3CD, IRS2, PIK3CB, MTOR
hsa04213:Longevity regulating pathway - multiple species	4	7.54717	0.00255082	0.00782838	PIK3CD, IRS2, PIK3CB, MTOR
hsa04910:Insulin signaling pathway	5	9.43396	0.00323112	0.00952259	MAPK8, PIK3CD, IRS2, PIK3CB, MTOR
hsa05162:Measles	5	9.43396	0.00331686	0.00952259	MAPK8, TNFAIP3, PIK3CD, PIK3CB, TP53
hsa04664:Fc epsilon RI signaling pathway	4	7.54717	0.00347562	0.00966656	MAPK8, SYK, PIK3CD, PIK3CB
hsa05017:Spinocerebellar ataxia	5	9.43396	0.00376899	0.0101648	MAPK8, PIK3CD, PIK3CB, CIC, MTOR
hsa05218:Melanoma	4	7.54717	0.00408509	0.0103878	PDGFRA, PIK3CD, PIK3CB, TP53
hsa05223:Non-small cell lung cancer	4	7.54717	0.00408509	0.0103878	ERBB2, PIK3CD, PIK3CB, TP53
hsa04932:Non-alcoholic fatty liver disease	5	9.43396	0.00502164	0.0124146	MAPK8, PIK3CD, IRS2, PIK3CB, SDHA
hsa04140:Autophagy - animal	5	9.43396	0.00625897	0.0149728	MAPK8, PIK3CD, IRS2, PIK3CB, MTOR
hsa04630:JAK-STAT signaling pathway	5	9.43396	0.0063929	0.0149728	PDGFRA, CSF3R, PIK3CD, PIK3CB, MTOR
hsa05225:Hepatocellular carcinoma	5	9.43396	0.00666647	0.0152132	PIK3CD, PIK3CB, ARID1B, TP53, MTOR
hsa04360:Axon guidance	5	9.43396	0.00880223	0.019585	EPHB6, PTCH1, PIK3CD, PIK3CB, EPHA3
hsa04625:C-type lectin receptor signaling pathway	4	7.54717	0.0112968	0.0245223	MAPK8, SYK, PIK3CD, PIK3CB
hsa05415:Diabetic cardiomyopathy	5	9.43396	0.0127786	0.0259388	MAPK8, PIK3CD, PIK3CB, SDHA, MTOR
hsa04510:Focal adhesion	5	9.43396	0.0127786	0.0259388	PDGFRA, MAPK8, ERBB2, PIK3CD, PIK3CB
hsa04066:HIF-1 signaling pathway	4	7.54717	0.0128237	0.0259388	ERBB2, PIK3CD, PIK3CB, MTOR
hsa04015:Rap1 signaling pathway	5	9.43396	0.0143235	0.0279841	PDGFRA, KIT, PIK3CD, PIK3CB, FGFR4
hsa04668:TNF signaling pathway	4	7.54717	0.0144637	0.0279841	MAPK8, TNFAIP3, PIK3CD, PIK3CB
hsa05207:Chemical carcinogenesis - receptor activation	5	9.43396	0.0147859	0.0279988	NOTCH2, PIK3CD, UGT1A3, PIK3CB, MTOR
hsa05165:Human papillomavirus infection	6	11.3208	0.0157926	0.0292687	NOTCH2, NOTCH4, PIK3CD, PIK3CB, TP53, MTOR
hsa05166:Human T-cell leukemia virus 1 infection	5	9.43396	0.0172403	0.0292687	MAPK8, PIK3CD, TCF3, PIK3CB, TP53
hsa04024:cAMP signaling pathway	5	9.43396	0.0180236	0.0292687	ABCC4, MAPK8, PTCH1, PIK3CD, PIK3CB
hsa05163:Human cytomegalovirus infection	5	9.43396	0.0180236	0.0292687	PDGFRA, PIK3CD, PIK3CB, TP53, MTOR
hsa04722:Neurotrophin signaling pathway	4	7.54717	0.016218	0.0292687	MAPK8, PIK3CD, PIK3CB, TP53
hsa04152:AMPK signaling pathway	4	7.54717	0.0169519	0.0292687	PIK3CD, IRS2, PIK3CB, MTOR
hsa04071:Sphingolipid signaling pathway	4	7.54717	0.0169519	0.0292687	MAPK8, PIK3CD, PIK3CB, TP53
hsa04611:Platelet activation	4	7.54717	0.0180874	0.0292687	SYK, PIK3CD, PIK3CB, PIK3CG
hsa04810:Regulation of actin cytoskeleton	5	9.43396	0.0191025	0.0303593	PDGFRA, MYH9, PIK3CD, PIK3CB, FGFR4
hsa04068:FoxO signaling pathway	4	7.54717	0.0208995	0.0326325	MAPK8, PIK3CD, IRS2, PIK3CB
hsa04380:Osteoclast differentiation	4	7.54717	0.0226088	0.0346928	MAPK8, SYK, PIK3CD, PIK3CB
hsa04210:Apoptosis	4	7.54717	0.0230478	0.0347669	MAPK8, PIK3CD, PIK3CB, TP53
hsa05131:Shigellosis	5	9.43396	0.0244533	0.0356777	MAPK8, PIK3CD, PIK3CB, TP53, MTOR
hsa05418:Fluid shear stress and atherosclerosis	4	7.54717	0.0243927	0.0356777	MAPK8, PIK3CD, PIK3CB, TP53
hsa04550:Signaling pathways regulating pluripotency of stem cells	4	7.54717	0.0262514	0.0376834	PIK3CD, TCF3, PIK3CB, FGFR4
hsa05010:Alzheimer disease	6	11.3208	0.0280242	0.0389711	MAPK8, PIK3CD, IRS2, PIK3CB, SDHA, MTOR
hsa04923:Regulation of lipolysis in adipocytes	3	5.66038	0.0279741	0.0389711	PIK3CD, IRS2, PIK3CB
hsa04218:Cellular senescence	4	7.54717	0.0328066	0.0449198	PIK3CD, PIK3CB, TP53, MTOR
hsa05161:Hepatitis B	4	7.54717	0.0360961	0.0486751	MAPK8, PIK3CD, PIK3CB, TP53
hsa04920:Adipocytokine signaling pathway	3	5.66038	0.0384938	0.0511335	MAPK8, IRS2, MTOR
hsa04917:Prolactin signaling pathway	3	5.66038	0.039515	0.0517181	MAPK8, PIK3CD, PIK3CB
hsa00562:Inositol phosphate metabolism	3	5.66038	0.0426401	0.0549996	PIK3CD, PIK3CB, PIK3CG
hsa05220:Chronic myeloid leukemia	3	5.66038	0.0458553	0.0583018	PIK3CD, PIK3CB, TP53
hsa05100:Bacterial invasion of epithelial cells	3	5.66038	0.0469466	0.0588485	CTNNA1, PIK3CD, PIK3CB
hsa04613:Neutrophil extracellular trap formation	4	7.54717	0.0542957	0.0668694	SYK, PIK3CD, PIK3CB, MTOR
hsa04662:B cell receptor signaling pathway	3	5.66038	0.0548479	0.0668694	SYK, PIK3CD, PIK3CB
hsa05235:PD-L1 expression and PD-1 checkpoint pathway in cancer	3	5.66038	0.06076	0.0730762	PIK3CD, PIK3CB, MTOR
hsa05203:Viral carcinogenesis	4	7.54717	0.0636507	0.0754259	SYK, PIK3CD, PIK3CB, TP53
hsa05222:Small cell lung cancer	3	5.66038	0.0644086	0.0754259	PIK3CD, PIK3CB, TP53
hsa05170:Human immunodeficiency virus 1 infection	4	7.54717	0.0697593	0.0802306	MAPK8, PIK3CD, PIK3CB, MTOR
hsa05417:Lipid and atherosclerosis	4	7.54717	0.0721174	0.0802306	MAPK8, PIK3CD, PIK3CB, TP53
hsa04666:Fc gamma R-mediated phagocytosis	3	5.66038	0.0706504	0.0802306	SYK, PIK3CD, PIK3CB
hsa04750:Inflammatory mediator regulation of TRP channels	3	5.66038	0.071922	0.0802306	MAPK8, PIK3CD, PIK3CB
hsa04640:Hematopoietic cell lineage	3	5.66038	0.0732012	0.0804309	CSF3R, FLT3, KIT
hsa04933:AGE-RAGE signaling pathway in diabetic complications	3	5.66038	0.0744878	0.0808466	MAPK8, PIK3CD, PIK3CB
hsa04914:Progesterone-mediated oocyte maturation	3	5.66038	0.0770831	0.0816714	MAPK8, PIK3CD, PIK3CB
hsa05142:Chagas disease	3	5.66038	0.0770831	0.0816714	MAPK8, PIK3CD, PIK3CB
hsa05208:Chemical carcinogenesis - reactive oxygen species	4	7.54717	0.078581	0.0822789	MAPK8, PIK3CD, PIK3CB, SDHA
hsa04620:Toll-like receptor signaling pathway	3	5.66038	0.0850389	0.0880053	MAPK8, PIK3CD, PIK3CB
hsa05171:Coronavirus disease - COVID-19	4	7.54717	0.0861498	0.0881303	MAPK8, SYK, PIK3CD, PIK3CB
hsa04725:Cholinergic synapse	3	5.66038	0.091853	0.0928968	PIK3CD, PIK3CB, PIK3CG
hsa04670:Leukocyte transendothelial migration	3	5.66038	0.0946231	0.0946231	CTNNA1, PIK3CD, PIK3CB
