# Supplementary material for: Identification of potentially deleterious mutations in gastric cancer using patient-derived xenograft models
Source: Front Genet. 2026 Jan 29;16:1571535. doi: 10.3389/fgene.2025.1571535 (PMC12895051; doi:10.3389/fgene.2025.1571535)
Supplement: Supplementary file 1 [file Supplementaryfile1.zip › 20260103_SupMaterial/Supplementary Table S6.XLSX]

## Sheet: Sheet1
Supplementary Table S6. Variant allele frequencies (VAFs) and domain annotations of ARID1A and ARID1B mutations across PDX passages
Gene	Amino Acid Change	Sample	Model	VAF (%)	Predicted Functional Domain
ARID1A	p.P153A	GC002	F1	33.3	IDR1(1-1016aa)
	p.A226P		F3	39.3
	p.P227Q			37.2
	p.P153A			58.2
	p.259_260del			46.2
	p.P153A	GC005	F1	26.9
	p.P153A		F3	22
	p.P153A	GC006	F1	23.4
	p.259_260del		F3	32.8
ARID1B	p.P228S	GC002	F1	29.2	IDR1(1-1052aa)
	p.G278S			36.5
	p.C295Y			34.5
	p.307_307del			42.6
	p.A329delinsAG			20.9
	p.G360S			23.9
	p.G396delinsGAA			27.8
	p.A329delinsAG		F3	39.1
	p.A363S			30.8
	p.M479I			39.3
	p.269_270del			50.9
	p.307_307del			56.4
	p.G396delinsGAA			45.1
	p.P228S			34.4
	p.G278S			56.9
	p.C295Y			55.7
	p.G360S			22.7
	p.M479L			45.2
	p.P618R	GC005	F0	37.4
	p.G278S		F1	19.8
	p.C295Y			21.3
	p.G396delinsGAA			14.9
	p.P618R			48.4
	p.P618R		F3	49.3
	p.G278S	GC006	F1	34.2
	p.C295Y			33.7
	p.P228S			30.6
	p.307_307del			36.3
	p.G396delinsGAA			15.4
	p.269_270del		F3	31.9
	p.307_307del			33.6
	p.G396delinsGAA			20.6
	p.P228S			19.3
	p.G278S			35.4
	p.C295Y			36.6
	p.G360S			24.2
	p.M479L			25
Notes:
VAFs were derived from whole-exome sequencing data after removal of mouse reads (Xenome) and somatic variant calling (GATK Mutect2 with custom PON).
Functional domain: All mutations map to the N-terminal intrinsically disordered region (IDR).
